# Supplementary material for: The Jan Sjödin faba bean mutant collection: morphological and molecular characterization
Source: Hereditas. 2024 Oct 7;161:37. doi: 10.1186/s41065-024-00339-7 (PMC11457391; doi:10.1186/s41065-024-00339-7)
Supplement: Supplementary file 1 — Supplementary Material 1 [file 41065_2024_339_MOESM1_ESM.xlsx]

## Sheet: Table S1
Table S1. Accession number, mutant type, proportion of heterozygosity, and morphological characterizations of studied Sjödin mutant lines.
NGB ID	Mutant type	Genotyped	Proportion heterozygousa	Seed colour	hilum color	Seed shape	Stipule spot	Flower color (standard- wings)	Note
NGB 21744 3 5 SD	Flower mutant B3	yes	0.0278003	buff	black	equina flat	black	brown - brown
NGB 22542 3 5 SD	Flower mutant B4	yes	0.0370533	buff	black	small flat	black	brown - brown
NGB 22543	Flower mutant B5	no	NDb	buff	black	equina flat	black	brwon - pinkish brwon
NGB 22544	Flower mutant B6	no	ND	buff	black	equina flat	black	brwon - brwon
NGB 22545 3 5 SD	Flower mutant B7	yes	0.0479445	buff	black	small	black	pink - spotted
NGB 22546 3 4 SD	Flower mutant B8	yes	0.146722	buff	black	small	black	pink'white - brown
NGB 22547	Flower mutant B10	no	ND	buff	black	Small	balck	pink-pink
NGB 22551	Flower mutant B14	no	ND	buff	black	small	black	brown - brwon
NGB 22552 2 3 SD	Flower mutant B15	yes	0.0460211	buff	black	equina	black	purple blue - brown
NGB 22554 2 3 SD	Flower mutant B17	yes	0.053222	buff	black	small	black	bown - pinkish bown
NGB 22555	Flower mutant B18	no	ND	buff	black	small	black	brown - brown
NGB 22555 2 3 SD	Flower mutant B18	yes	0.108009	buff	intermidiate	equina	black	pinkish bown - brown
NGB 22556 4 4 SD	Flower mutant B19	yes	0.0620469	buff	black	small	black	purple blue - brown
NGB 22557	Flower mutant B21	no	ND	buff	black	small	black	brwon - brwon
NGB 21747 2 5 SD	Flowe mutant B25	yes	0.108221	buff	black	small	black	pink - spotted
NGB 22559 2 3 SD	Flower mutant B26	yes	0.0613197	buff	black	small	black	pinkish brown - brown	Very low seed set
NGB 22560 2 4 SD	Flower mutant B27	yes	0.0387106	buff	black	small	black	purple - brown	Very late flowering, look like winter beans
NGB 21746 3 4 SD	Flower mutant B30	yes	0.0553572	buff	black	small	black	white and brown - brown
NGB 22562 2 3 SD	Flower mutant B37	yes	0.0563147	buff	black	equina flat	black	white and brown - brown
NGB 22563	Flower mutant B38	no	ND	buff	black	flat	black	pink - brown
NGB 22 564 1 3 SD	Flower mutant B42	yes	0.0449141	buff	balck	small	black	gray flower	Seeds and flower mutant (see flowers), olive seedling and pods
NGB 23531	Seed mutant Fr2	no	ND	ND	black	small	black	wild typec
NGB 23532 2 2 SD	Seed mutant Fr3	yes	0.030524	dark brown	black	small	black	semi spotted	Deformed flowers
NGB 235332 2 SD	Seed mutant Fr4	yes	0.0734681	dark brown	black	small	black	wild type	Branching fom top
NGB 23534 2 4 SD	Seed mutant Fr5	yes	0.0318101	light brown	black	small	black	wild type
NGB 23535 2 4 SD	Seed mutant Fr6	yes	0.0571681	black	black	small	black	wild type	Butterfly purplish flowers
NGB 23536 2 2 SD	Seed mutant Fr8	yes	0.037992	black	blaxk	small	black	wild type
NGB 23537 2 4 SD	Seed mutant Fr9	yes	0.0444273	brown	black	small	black	wild type	Small hilum - big flowers and large flower spots.
NGB 23538 2 4 SD	Seed mutant Fr11	yes	0.113808	brown	black	small	black	wild type	Weak pods
NGB 23539 2 4 SD	Seed mutant Fr12	yes	0.026808	dark brown	black	small-med	black	wild type	Small hilum - brNDnching from top
NGB 23540 2 4 SD	Seed Mutant Fr13	yes	0.0424482	dark brown	black	small-med	black	wild type
NGB 23541 2 4 SD	Seed mutant Fr14	yes	0.0277578	black	black	small-med	black	wild type
NGB 23542 2 4 SD	Seed mutant Fr17	yes	0.0447021	dark brown	black	small	black	wild type
NGB 22590 2 3 SD	Seed mutant Fr19	yes	0.0341546	brown	black	equina	black	wild type	Strong red stem pigmentaion (all over the stem), very late flowering
NGB 23543 2 4 SD	Seed mutant Fr24	yes	0.0679183	dark brown	black	equina flat	black	wild type
NGB 23544 2 4 SD	Seed mutant Fr25	yes	0.0476855	brown	black	small-med	black	wild type
NGB 22569 3 5 SD	Seed mutant Fr36	yes	0.0486835	light purple	black	small-med	black	wild type	Long peduncle
NGB 22570 2 3 SD	Seed mutant Fr37	yes	0.0730466	ligh purple	black	small	black	wild type
NGB 22589 2 3 SD	Seed mutant Fr41	no	ND	buff	black	small	black	wild type	Hilum mutant (Spherical hilum)
NGB 22594 2 3 SD	seed mutant Fr52	yes	0.0375478	buff	black	small	black	wild type
NGB 22593	Seed mutant Fr64	no	ND	buff	black	small	black	wild type	Small hilum
NGB 22592 2 3 SD	Seed mutant Fr66	yes	0.0520821	buff	black	small-med	black	wild type
NGB 23618 2 4 SD	Seed mutant Fr75	yes	0.166042	purple	black	equina flat	black	wild type	Spotty purple seed/very productive
NGB 22574	Seed mutant Fr77	no	ND	light purple	black	flat	black	wild type	only one or two flowers per node!
NGB 22576 2 3 SD	Seed mutant Fr79	yes	0.026462	light green	black	Large flat	black	wild type	Strong red stem pigmentaion
NGB 22577 2 5 SD	Seed mutant Fr80	yes	0.0349319	red	colorless	small-med	dark red	wild type	Red veins on flower standard; red stipule spots
NGB 22578 2 3 SD	Seed mutant Fr81	yes	0.0602808	dark brown	black	med	black	wild type
NGB 22579 2 3 SD	seed mutant Fr82	yes	0.211437	black	black	small flat	black	wild type
NGB 22580 2 3 SD	Seed mutant Fr86	yes	0.0584585	green	black	equina flat	black	wild type	Stop flowering
NGB 22581 2 3 SD	Seed mutant Fr87	yes	0.0634688	purple	black	equinq	black	wild type	Very productive
NGB 23529 2 4 SD	Ö8	yes	0.0296892	buff	black	equina	black	wild type	Very strong stem
NGB 22538	Ö12	no	ND	buff	black	small	black	wild type	Photosynthesis mutant (data not shown)
NGB 22586 3 3 SD	Ö37	yes	0.0370327	buff	black	small-med	black	wild type
NGB 22539	Determinate Growth Ö38	no	ND	buff	black	flat	black	wild type	Terminal-inflorescence mutation
NGB 22833	Ö41	no	ND	buff	black	round	black	wild type	Obligate unifoliate mutant: retaining the unifoliate character throughout ontogenesis
NGB 22588 2 3 SD	Ö49	yes	0.0465517	buff	black	small-med	black	wild type	Flower pink neck
NGB 22583 3 5 SD	Ö52	yes	0.0456726	buff	black	small	black	wild type	Wide hilum
NGB 22540	Dwarf Ö53	no	ND	buff	colourless	small	black	pink - pink	Dwarf
NGB 22834	Ö53	no	ND	buff	colourless	small	black	pink - pink	Dwarf
NGB 22582 3 4 SD	Ö54	yes	0.036657	buff	black	small	black	wild type
NGB 4019 1 4 SD	Primus 2022	yes	0.149055	buff	black	small	black	wild type	Strong stem
NGB 23864 2 3 SD	St 206	yes	0.06802	buff	beige	equina flat	colorless	white
NGB 23866	St 213	no	ND	buff	black	flat	colorless	white	Seed darkening
NGB 23868 2 4 SD	St 226	yes	0.0804021	buff	black	small, flat	black	wild type	Large and dark stipule spots; faded wing spots
NGB 23869 2 5 SD	St 227	yes	0.0593024	buff	black	small	black	wild type	Large stipule spots and stiff stem
NGB 23870	St 228	no	ND	buff	black	flat	white	wild type	Red neck flowers, red vines on flower standard
NGB 23871 2 3 SD	St 229	yes	0.091984	buff	black	equina flat	black	wild type	Large and dark stipule spots, flower banching from top
NGB 23872 2 4 SD	St 230	yes	0.0732213	buff	black	equina flat	black	wild type	Large stipule spots
NGB 23873	St 231	no	ND	buff	black	small	colorless	white	Very high autofertility rate
NGB 23874 2 4 SD	St 232	yes	0.075588	buff	intermidiate (grey)	small-med	black	wild type
NGB 23875 3 5 SD	St 233	yes	0.146134	buff	black	equina flat	black	wild type	Pink neck flowers and stipules
NGB 23876	St 236	no	ND	buff	black	mall	black	wild type
NGB 22587 2 3 SD	Unifoliata mutant U1	no	ND	buff	black	small	black	wild type	Obligate unifoliate mutant: retaining the unifoliate character throughout ontogenesis
NGB 21751	Unifoliata mutant U5	no	ND	buff	black	flat	black	wild type	Bi- and trifoliate leaf mutant
NGB 21752 2 3 SD	Unifoliata mutant U6	yes	0.0405945	buff	black	small	black	wild type	Obligate unifoliate mutant: retaining the unifoliate character throughout ontogenesis
a, Proportion heterozygous was calculated using heterozygosity (>10%)
b, ND: not determined.
c, The wild type flower in faba bean is white petalled with a pronounced black spot on each wing petal and dark striae on the standard petal

## Sheet: Not germinated accessions
NGB ID	Mutant type
NGB 21745	Flower mutant B1
NGB 21748	Flower mutant B34
NGB 21749	Flower mutant B31
NGB 21750	Flower mutant XX
NGB 22541	Flower mutant B2
NGB 22549	Flower mutant B12
NGB 22565	Flower mutant B44
NGB 22567	Flower mutant B39
NGB 22568	Flower mutant B45
NGB 23530	Seed mutant Fr1
NGB 23619	Seed mutant Fr7
