# Supplementary material for: The Jan Sjödin faba bean mutant collection: morphological and molecular characterization
Source: Hereditas. 2024 Oct 7;161:37. doi: 10.1186/s41065-024-00339-7 (PMC11457391; doi:10.1186/s41065-024-00339-7)
Supplement: Supplementary file 2 — Supplementary Material 2 [file 41065_2024_339_MOESM2_ESM.xlsx]

## Sheet: Sheet1
Table S2. Genetic diversity statistcs of the SNP markers data used in this study.
Marker name	Chromosome	Position	Minor allele frequency (MAF)	Polymorphic information content (PIC)
S1L_26832882	1L	26832882	0.115385	0.204142
S1L_34453349	1L	34453349	0.0566038	0.1068
S1L_34453358	1L	34453358	0.0754717	0.139551
S1L_34454525	1L	34454525	0.0754717	0.139551
S1L_34454562	1L	34454562	0.0754717	0.139551
S1L_36627730	1L	36627730	0.08	0.1472
S1L_40099660	1L	40099660	0.0566038	0.1068
S1L_43056474	1L	43056474	0.113208	0.200783
S1L_44885584	1L	44885584	0.05	0.095
S1L_48641325	1L	48641325	0.0754717	0.139551
S1L_48661236	1L	48661236	0.08	0.1472
S1L_54149902	1L	54149902	0.179245	0.294233
S1L_54149998	1L	54149998	0.0849057	0.155393
S1L_54150004	1L	54150004	0.0849057	0.155393
S1L_58937703	1L	58937703	0.0961538	0.173817
S1L_64407964	1L	64407964	0.1	0.18
S1L_65241042	1L	65241042	0.0980392	0.176855
S1L_65241873	1L	65241873	0.0754717	0.139551
S1L_66822785	1L	66822785	0.0660377	0.123354
S1L_67325266	1L	67325266	0.0673077	0.125555
S1L_67326396	1L	67326396	0.0660377	0.123354
S1L_67331344	1L	67331344	0.0943396	0.170879
S1L_71308482	1L	71308482	0.113208	0.200783
S1L_71308524	1L	71308524	0.0588235	0.110727
S1L_79317319	1L	79317319	0.0660377	0.123354
S1L_84187724	1L	84187724	0.0566038	0.1068
S1L_84187739	1L	84187739	0.0566038	0.1068
S1L_88291419	1L	88291419	0.0566038	0.1068
S1L_88291469	1L	88291469	0.06	0.1128
S1L_94056123	1L	94056123	0.0566038	0.1068
S1L_95188088	1L	95188088	0.07	0.1302
S1L_102033020	1L	102033020	0.0660377	0.123354
S1L_104975870	1L	104975870	0.150943	0.256319
S1L_104975949	1L	104975949	0.113208	0.200783
S1L_104979934	1L	104979934	0.0588235	0.110727
S1L_106004365	1L	106004365	0.245283	0.370239
S1L_106004414	1L	106004414	0.0849057	0.155393
S1L_106004827	1L	106004827	0.0943396	0.170879
S1L_106004842	1L	106004842	0.0754717	0.139551
S1L_106004848	1L	106004848	0.0754717	0.139551
S1L_137977157	1L	137977157	0.0566038	0.1068
S1L_143738652	1L	143738652	0.0673077	0.125555
S1L_143738695	1L	143738695	0.134615	0.232988
S1L_153910017	1L	153910017	0.0576923	0.108728
S1L_161878350	1L	161878350	0.0566038	0.1068
S1L_161878857	1L	161878857	0.0566038	0.1068
S1L_161878925	1L	161878925	0.0660377	0.123354
S1L_167950231	1L	167950231	0.0754717	0.139551
S1L_170615541	1L	170615541	0.0566038	0.1068
S1L_170615645	1L	170615645	0.0576923	0.108728
S1L_170618838	1L	170618838	0.0673077	0.125555
S1L_170618904	1L	170618904	0.0588235	0.110727
S1L_173812831	1L	173812831	0.0566038	0.1068
S1L_175495472	1L	175495472	0.0576923	0.108728
S1L_175719288	1L	175719288	0.0566038	0.1068
S1L_177149947	1L	177149947	0.0566038	0.1068
S1L_177149952	1L	177149952	0.0754717	0.139551
S1L_178515501	1L	178515501	0.0566038	0.1068
S1L_178515564	1L	178515564	0.0660377	0.123354
S1L_178515595	1L	178515595	0.169811	0.281951
S1L_178518126	1L	178518126	0.0660377	0.123354
S1L_179156076	1L	179156076	0.103774	0.186009
S1L_179745400	1L	179745400	0.0754717	0.139551
S1L_182239345	1L	182239345	0.0660377	0.123354
S1L_183625021	1L	183625021	0.0660377	0.123354
S1L_184862595	1L	184862595	0.0849057	0.155393
S1L_186776779	1L	186776779	0.0588235	0.110727
S1L_186777729	1L	186777729	0.132075	0.229263
S1L_187059584	1L	187059584	0.0660377	0.123354
S1L_187661921	1L	187661921	0.0660377	0.123354
S1L_188447089	1L	188447089	0.0566038	0.1068
S1L_188454110	1L	188454110	0.0754717	0.139551
S1L_190046479	1L	190046479	0.0566038	0.1068
S1L_190047593	1L	190047593	0.0566038	0.1068
S1L_190123886	1L	190123886	0.0566038	0.1068
S1L_192819490	1L	192819490	0.0660377	0.123354
S1L_192819619	1L	192819619	0.0961538	0.173817
S1L_195027178	1L	195027178	0.0588235	0.110727
S1L_196052297	1L	196052297	0.0566038	0.1068
S1L_196052346	1L	196052346	0.0849057	0.155393
S1L_201840670	1L	201840670	0.169811	0.281951
S1L_202540187	1L	202540187	0.0660377	0.123354
S1L_208493619	1L	208493619	0.0660377	0.123354
S1L_208493674	1L	208493674	0.0576923	0.108728
S1L_208502481	1L	208502481	0.0849057	0.155393
S1L_213718536	1L	213718536	0.0566038	0.1068
S1L_213969071	1L	213969071	0.0673077	0.125555
S1L_213974394	1L	213974394	0.0961538	0.173817
S1L_215683784	1L	215683784	0.0754717	0.139551
S1L_217468641	1L	217468641	0.169811	0.281951
S1L_217468685	1L	217468685	0.0566038	0.1068
S1L_218127785	1L	218127785	0.0566038	0.1068
S1L_218127788	1L	218127788	0.0754717	0.139551
S1L_218127836	1L	218127836	0.0660377	0.123354
S1L_220962932	1L	220962932	0.0566038	0.1068
S1L_222531376	1L	222531376	0.0849057	0.155393
S1L_222531385	1L	222531385	0.0849057	0.155393
S1L_224160801	1L	224160801	0.06	0.1128
S1L_225103421	1L	225103421	0.0576923	0.108728
S1L_226839144	1L	226839144	0.0673077	0.125555
S1L_227169103	1L	227169103	0.0754717	0.139551
S1L_227175108	1L	227175108	0.0566038	0.1068
S1L_227233621	1L	227233621	0.0566038	0.1068
S1L_227832308	1L	227832308	0.0943396	0.170879
S1L_229795330	1L	229795330	0.0660377	0.123354
S1L_232351505	1L	232351505	0.0566038	0.1068
S1L_234946201	1L	234946201	0.0588235	0.110727
S1L_237711019	1L	237711019	0.0769231	0.142012
S1L_246211007	1L	246211007	0.0769231	0.142012
S1L_246698758	1L	246698758	0.0588235	0.110727
S1L_246701228	1L	246701228	0.0566038	0.1068
S1L_250975195	1L	250975195	0.05	0.095
S1L_252139075	1L	252139075	0.0566038	0.1068
S1L_252139079	1L	252139079	0.0566038	0.1068
S1L_252752203	1L	252752203	0.0660377	0.123354
S1L_255399820	1L	255399820	0.0882353	0.1609
S1L_255757692	1L	255757692	0.0686275	0.127835
S1L_260331015	1L	260331015	0.05	0.095
S1L_261397958	1L	261397958	0.0754717	0.139551
S1L_261505579	1L	261505579	0.169811	0.281951
S1L_261505644	1L	261505644	0.115385	0.204142
S1L_261507202	1L	261507202	0.0588235	0.110727
S1L_265409898	1L	265409898	0.0566038	0.1068
S1L_265411831	1L	265411831	0.0980392	0.176855
S1L_265869182	1L	265869182	0.103774	0.186009
S1L_266863347	1L	266863347	0.0566038	0.1068
S1L_269704205	1L	269704205	0.0865385	0.158099
S1L_273224423	1L	273224423	0.0673077	0.125555
S1L_273816118	1L	273816118	0.0566038	0.1068
S1L_273837282	1L	273837282	0.0660377	0.123354
S1L_275140050	1L	275140050	0.06	0.1128
S1L_276051066	1L	276051066	0.0849057	0.155393
S1L_276051094	1L	276051094	0.0566038	0.1068
S1L_276461219	1L	276461219	0.0566038	0.1068
S1L_276461271	1L	276461271	0.0566038	0.1068
S1L_277626459	1L	277626459	0.0865385	0.158099
S1L_277626517	1L	277626517	0.0576923	0.108728
S1L_279574248	1L	279574248	0.132075	0.229263
S1L_281019825	1L	281019825	0.0784314	0.14456
S1L_283646375	1L	283646375	0.0754717	0.139551
S1L_284857451	1L	284857451	0.137255	0.236832
S1L_286879157	1L	286879157	0.0566038	0.1068
S1L_287227147	1L	287227147	0.07	0.1302
S1L_291324518	1L	291324518	0.150943	0.256319
S1L_295055292	1L	295055292	0.0660377	0.123354
S1L_295058063	1L	295058063	0.0754717	0.139551
S1L_295058079	1L	295058079	0.0754717	0.139551
S1L_295952429	1L	295952429	0.0754717	0.139551
S1L_297795093	1L	297795093	0.0754717	0.139551
S1L_298839805	1L	298839805	0.0576923	0.108728
S1L_301796468	1L	301796468	0.0754717	0.139551
S1L_301796708	1L	301796708	0.0961538	0.173817
S1L_303356152	1L	303356152	0.08	0.1472
S1L_303894536	1L	303894536	0.0566038	0.1068
S1L_303897133	1L	303897133	0.0566038	0.1068
S1L_304007960	1L	304007960	0.08	0.1472
S1L_304007997	1L	304007997	0.08	0.1472
S1L_307265814	1L	307265814	0.0754717	0.139551
S1L_307268743	1L	307268743	0.169811	0.281951
S1L_307268779	1L	307268779	0.113208	0.200783
S1L_307269202	1L	307269202	0.0943396	0.170879
S1L_307319965	1L	307319965	0.0660377	0.123354
S1L_307323664	1L	307323664	0.113208	0.200783
S1L_311827717	1L	311827717	0.05	0.095
S1L_311827720	1L	311827720	0.1	0.18
S1L_316707222	1L	316707222	0.0660377	0.123354
S1L_319818090	1L	319818090	0.0576923	0.108728
S1L_319819351	1L	319819351	0.0754717	0.139551
S1L_322313682	1L	322313682	0.0673077	0.125555
S1L_324134925	1L	324134925	0.0769231	0.142012
S1L_324134941	1L	324134941	0.05	0.095
S1L_326151557	1L	326151557	0.283019	0.405838
S1L_326602040	1L	326602040	0.113208	0.200783
S1L_326603640	1L	326603640	0.25	0.375
S1L_326605114	1L	326605114	0.0566038	0.1068
S1L_332105721	1L	332105721	0.0943396	0.170879
S1L_338486354	1L	338486354	0.113208	0.200783
S1L_339669394	1L	339669394	0.0566038	0.1068
S1L_341174884	1L	341174884	0.0566038	0.1068
S1L_342712266	1L	342712266	0.160377	0.269313
S1L_343813829	1L	343813829	0.0660377	0.123354
S1L_344389040	1L	344389040	0.0660377	0.123354
S1L_346534182	1L	346534182	0.0566038	0.1068
S1L_348814898	1L	348814898	0.0576923	0.108728
S1L_349377588	1L	349377588	0.0882353	0.1609
S1L_349378871	1L	349378871	0.06	0.1128
S1L_349378887	1L	349378887	0.18	0.2952
S1L_353069261	1L	353069261	0.0660377	0.123354
S1L_353069411	1L	353069411	0.0754717	0.139551
S1L_358608688	1L	358608688	0.0576923	0.108728
S1L_362269832	1L	362269832	0.0566038	0.1068
S1L_362270633	1L	362270633	0.0566038	0.1068
S1L_362271109	1L	362271109	0.0566038	0.1068
S1L_363622560	1L	363622560	0.0566038	0.1068
S1L_363622638	1L	363622638	0.0566038	0.1068
S1L_363626677	1L	363626677	0.198113	0.317729
S1L_363627126	1L	363627126	0.0660377	0.123354
S1L_364513560	1L	364513560	0.0566038	0.1068
S1L_365203603	1L	365203603	0.122642	0.215201
S1L_367615549	1L	367615549	0.0566038	0.1068
S1L_369835596	1L	369835596	0.113208	0.200783
S1L_370432009	1L	370432009	0.0566038	0.1068
S1L_370432042	1L	370432042	0.0566038	0.1068
S1L_370432386	1L	370432386	0.0566038	0.1068
S1L_371354291	1L	371354291	0.141509	0.242969
S1L_371354403	1L	371354403	0.134615	0.232988
S1L_373659790	1L	373659790	0.0784314	0.14456
S1L_373659802	1L	373659802	0.0576923	0.108728
S1L_373662107	1L	373662107	0.0566038	0.1068
S1L_373662129	1L	373662129	0.0943396	0.170879
S1L_373662150	1L	373662150	0.0566038	0.1068
S1L_374985573	1L	374985573	0.0566038	0.1068
S1L_374985696	1L	374985696	0.0784314	0.14456
S1L_377559913	1L	377559913	0.0588235	0.110727
S1L_377563081	1L	377563081	0.06	0.1128
S1L_378875144	1L	378875144	0.06	0.1128
S1L_381027215	1L	381027215	0.0943396	0.170879
S1L_381027271	1L	381027271	0.0566038	0.1068
S1L_381031329	1L	381031329	0.0849057	0.155393
S1L_381031372	1L	381031372	0.0943396	0.170879
S1L_381031422	1L	381031422	0.0660377	0.123354
S1L_382489822	1L	382489822	0.115385	0.204142
S1L_382489838	1L	382489838	0.0673077	0.125555
S1L_383581274	1L	383581274	0.0943396	0.170879
S1L_384056898	1L	384056898	0.0660377	0.123354
S1L_384061349	1L	384061349	0.0943396	0.170879
S1L_385134801	1L	385134801	0.150943	0.256319
S1L_385541959	1L	385541959	0.0961538	0.173817
S1L_385541981	1L	385541981	0.105769	0.189164
S1L_388469012	1L	388469012	0.0754717	0.139551
S1L_388474065	1L	388474065	0.0566038	0.1068
S1L_388926167	1L	388926167	0.0566038	0.1068
S1L_388930093	1L	388930093	0.0849057	0.155393
S1L_389759409	1L	389759409	0.0660377	0.123354
S1L_389759867	1L	389759867	0.150943	0.256319
S1L_391730380	1L	391730380	0.0566038	0.1068
S1L_396049643	1L	396049643	0.0849057	0.155393
S1L_396049670	1L	396049670	0.103774	0.186009
S1L_396049701	1L	396049701	0.0754717	0.139551
S1L_396050518	1L	396050518	0.0660377	0.123354
S1L_399538163	1L	399538163	0.0943396	0.170879
S1L_400661021	1L	400661021	0.0943396	0.170879
S1L_400661077	1L	400661077	0.0754717	0.139551
S1L_404371509	1L	404371509	0.0980392	0.176855
S1L_404590741	1L	404590741	0.132075	0.229263
S1L_408443331	1L	408443331	0.160377	0.269313
S1L_408443544	1L	408443544	0.0980392	0.176855
S1L_409475167	1L	409475167	0.0566038	0.1068
S1L_409486108	1L	409486108	0.0566038	0.1068
S1L_411976179	1L	411976179	0.0566038	0.1068
S1L_411977094	1L	411977094	0.0754717	0.139551
S1L_411977102	1L	411977102	0.132075	0.229263
S1L_411992258	1L	411992258	0.144231	0.246857
S1L_414444285	1L	414444285	0.113208	0.200783
S1L_418146034	1L	418146034	0.0943396	0.170879
S1L_419309906	1L	419309906	0.0660377	0.123354
S1L_421492133	1L	421492133	0.0566038	0.1068
S1L_421492535	1L	421492535	0.0566038	0.1068
S1L_422561161	1L	422561161	0.0576923	0.108728
S1L_422561178	1L	422561178	0.105769	0.189164
S1L_423803497	1L	423803497	0.0660377	0.123354
S1L_423803512	1L	423803512	0.0660377	0.123354
S1L_424849484	1L	424849484	0.0754717	0.139551
S1L_425278972	1L	425278972	0.0566038	0.1068
S1L_425758006	1L	425758006	0.05	0.095
S1L_427970467	1L	427970467	0.0566038	0.1068
S1L_428490545	1L	428490545	0.0566038	0.1068
S1L_428490551	1L	428490551	0.0566038	0.1068
S1L_430881373	1L	430881373	0.0660377	0.123354
S1L_431949828	1L	431949828	0.05	0.095
S1L_431949861	1L	431949861	0.134615	0.232988
S1L_431949890	1L	431949890	0.215686	0.338331
S1L_432747249	1L	432747249	0.105769	0.189164
S1L_432749023	1L	432749023	0.0576923	0.108728
S1L_432750848	1L	432750848	0.0943396	0.170879
S1L_435996780	1L	435996780	0.150943	0.256319
S1L_435996803	1L	435996803	0.132075	0.229263
S1L_436005952	1L	436005952	0.0660377	0.123354
S1L_437123375	1L	437123375	0.0943396	0.170879
S1L_437125685	1L	437125685	0.103774	0.186009
S1L_438137164	1L	438137164	0.113208	0.200783
S1L_438696599	1L	438696599	0.0566038	0.1068
S1L_438714379	1L	438714379	0.08	0.1472
S1L_440352692	1L	440352692	0.0660377	0.123354
S1L_440352718	1L	440352718	0.0943396	0.170879
S1L_440355483	1L	440355483	0.132075	0.229263
S1L_440355491	1L	440355491	0.0943396	0.170879
S1L_440355584	1L	440355584	0.0686275	0.127835
S1L_441216502	1L	441216502	0.125	0.21875
S1L_441666650	1L	441666650	0.0566038	0.1068
S1L_441666744	1L	441666744	0.0566038	0.1068
S1L_442598233	1L	442598233	0.0588235	0.110727
S1L_444993468	1L	444993468	0.0566038	0.1068
S1L_444996294	1L	444996294	0.06	0.1128
S1L_445769385	1L	445769385	0.0754717	0.139551
S1L_446683477	1L	446683477	0.0943396	0.170879
S1L_447084568	1L	447084568	0.0566038	0.1068
S1L_447560733	1L	447560733	0.0754717	0.139551
S1L_447560757	1L	447560757	0.0943396	0.170879
S1L_447560793	1L	447560793	0.0943396	0.170879
S1L_447864033	1L	447864033	0.0660377	0.123354
S1L_448356170	1L	448356170	0.0660377	0.123354
S1L_448499476	1L	448499476	0.0566038	0.1068
S1L_451907942	1L	451907942	0.150943	0.256319
S1L_452979196	1L	452979196	0.0566038	0.1068
S1L_454658071	1L	454658071	0.0566038	0.1068
S1L_456076558	1L	456076558	0.0754717	0.139551
S1L_456076591	1L	456076591	0.0754717	0.139551
S1L_456206948	1L	456206948	0.0849057	0.155393
S1L_456207007	1L	456207007	0.0566038	0.1068
S1L_456631615	1L	456631615	0.0566038	0.1068
S1L_456850394	1L	456850394	0.0566038	0.1068
S1L_457044907	1L	457044907	0.134615	0.232988
S1L_457044943	1L	457044943	0.0576923	0.108728
S1L_461607379	1L	461607379	0.0660377	0.123354
S1L_463550381	1L	463550381	0.0588235	0.110727
S1L_463551109	1L	463551109	0.0754717	0.139551
S1L_463551134	1L	463551134	0.0754717	0.139551
S1L_463551190	1L	463551190	0.0754717	0.139551
S1L_463552143	1L	463552143	0.0849057	0.155393
S1L_463552178	1L	463552178	0.0943396	0.170879
S1L_463552233	1L	463552233	0.103774	0.186009
S1L_463556360	1L	463556360	0.0566038	0.1068
S1L_463683645	1L	463683645	0.245283	0.370239
S1L_463683658	1L	463683658	0.226415	0.350303
S1L_463684752	1L	463684752	0.156863	0.264514
S1L_463867245	1L	463867245	0.0660377	0.123354
S1L_463867254	1L	463867254	0.0754717	0.139551
S1L_464387480	1L	464387480	0.0566038	0.1068
S1L_464388953	1L	464388953	0.0588235	0.110727
S1L_465341402	1L	465341402	0.0849057	0.155393
S1L_465341960	1L	465341960	0.0566038	0.1068
S1L_466220678	1L	466220678	0.0754717	0.139551
S1L_466222130	1L	466222130	0.0673077	0.125555
S1L_466222163	1L	466222163	0.0769231	0.142012
S1L_466222460	1L	466222460	0.0849057	0.155393
S1L_467118066	1L	467118066	0.0566038	0.1068
S1L_474239510	1L	474239510	0.150943	0.256319
S1L_474239642	1L	474239642	0.0566038	0.1068
S1L_474239693	1L	474239693	0.0754717	0.139551
S1L_476401604	1L	476401604	0.113208	0.200783
S1L_476401680	1L	476401680	0.0849057	0.155393
S1L_477262789	1L	477262789	0.0943396	0.170879
S1L_481946617	1L	481946617	0.0754717	0.139551
S1L_481946780	1L	481946780	0.16	0.2688
S1L_483128166	1L	483128166	0.0882353	0.1609
S1L_483338140	1L	483338140	0.0566038	0.1068
S1L_483338178	1L	483338178	0.150943	0.256319
S1L_483338192	1L	483338192	0.150943	0.256319
S1L_483338203	1L	483338203	0.132075	0.229263
S1L_483338705	1L	483338705	0.0566038	0.1068
S1L_483393956	1L	483393956	0.0660377	0.123354
S1L_484065353	1L	484065353	0.0566038	0.1068
S1L_484618871	1L	484618871	0.07	0.1302
S1L_484621545	1L	484621545	0.0660377	0.123354
S1L_486454932	1L	486454932	0.0566038	0.1068
S1L_486455040	1L	486455040	0.05	0.095
S1L_488354773	1L	488354773	0.0566038	0.1068
S1L_488995927	1L	488995927	0.0849057	0.155393
S1L_488996336	1L	488996336	0.113208	0.200783
S1L_488997465	1L	488997465	0.08	0.1472
S1L_489051510	1L	489051510	0.06	0.1128
S1L_490541597	1L	490541597	0.0961538	0.173817
S1L_490545284	1L	490545284	0.0566038	0.1068
S1L_490545292	1L	490545292	0.0566038	0.1068
S1L_491419425	1L	491419425	0.0660377	0.123354
S1L_495592695	1L	495592695	0.06	0.1128
S1L_495592696	1L	495592696	0.06	0.1128
S1L_495596722	1L	495596722	0.06	0.1128
S1L_496443249	1L	496443249	0.0849057	0.155393
S1L_496562062	1L	496562062	0.0576923	0.108728
S1L_498281542	1L	498281542	0.0754717	0.139551
S1L_498944888	1L	498944888	0.0754717	0.139551
S1L_500678269	1L	500678269	0.0566038	0.1068
S1L_501925973	1L	501925973	0.113208	0.200783
S1L_501925981	1L	501925981	0.132075	0.229263
S1L_501925987	1L	501925987	0.132075	0.229263
S1L_501927586	1L	501927586	0.0566038	0.1068
S1L_501927619	1L	501927619	0.0754717	0.139551
S1L_504615187	1L	504615187	0.0566038	0.1068
S1L_505717855	1L	505717855	0.0660377	0.123354
S1L_505717928	1L	505717928	0.311321	0.4288
S1L_505717939	1L	505717939	0.0566038	0.1068
S1L_507132683	1L	507132683	0.0566038	0.1068
S1L_507164122	1L	507164122	0.0588235	0.110727
S1L_510135882	1L	510135882	0.08	0.1472
S1L_510137236	1L	510137236	0.0566038	0.1068
S1L_510493696	1L	510493696	0.113208	0.200783
S1L_514187858	1L	514187858	0.0754717	0.139551
S1L_514189520	1L	514189520	0.117647	0.207612
S1L_515313005	1L	515313005	0.0943396	0.170879
S1L_515763321	1L	515763321	0.150943	0.256319
S1L_517287791	1L	517287791	0.0673077	0.125555
S1L_517291103	1L	517291103	0.0660377	0.123354
S1L_517442608	1L	517442608	0.0566038	0.1068
S1L_518439091	1L	518439091	0.0566038	0.1068
S1L_518439210	1L	518439210	0.0673077	0.125555
S1L_518936371	1L	518936371	0.0566038	0.1068
S1L_518936407	1L	518936407	0.396226	0.478462
S1L_519287410	1L	519287410	0.1	0.18
S1L_520829795	1L	520829795	0.0660377	0.123354
S1L_520839376	1L	520839376	0.06	0.1128
S1L_521557216	1L	521557216	0.0660377	0.123354
S1L_521921899	1L	521921899	0.0566038	0.1068
S1L_521923792	1L	521923792	0.0754717	0.139551
S1L_523204042	1L	523204042	0.0754717	0.139551
S1L_523204124	1L	523204124	0.0943396	0.170879
S1L_525211105	1L	525211105	0.0943396	0.170879
S1L_527935048	1L	527935048	0.0566038	0.1068
S1L_528249772	1L	528249772	0.07	0.1302
S1L_528250941	1L	528250941	0.0566038	0.1068
S1L_528250968	1L	528250968	0.0660377	0.123354
S1L_528251026	1L	528251026	0.14	0.2408
S1L_528251045	1L	528251045	0.06	0.1128
S1L_528251065	1L	528251065	0.0588235	0.110727
S1L_529934945	1L	529934945	0.132075	0.229263
S1L_529934948	1L	529934948	0.0566038	0.1068
S1L_529934960	1L	529934960	0.0566038	0.1068
S1L_530612042	1L	530612042	0.0754717	0.139551
S1L_532079625	1L	532079625	0.0673077	0.125555
S1L_532090233	1L	532090233	0.0660377	0.123354
S1L_533803980	1L	533803980	0.0849057	0.155393
S1L_535661392	1L	535661392	0.0849057	0.155393
S1L_535661411	1L	535661411	0.0943396	0.170879
S1L_535661416	1L	535661416	0.132075	0.229263
S1L_535662648	1L	535662648	0.0943396	0.170879
S1L_536835833	1L	536835833	0.0943396	0.170879
S1L_537143859	1L	537143859	0.0660377	0.123354
S1L_544433632	1L	544433632	0.0566038	0.1068
S1L_544455514	1L	544455514	0.0849057	0.155393
S1L_546433033	1L	546433033	0.115385	0.204142
S1L_546436174	1L	546436174	0.0566038	0.1068
S1L_546439732	1L	546439732	0.132075	0.229263
S1L_549262802	1L	549262802	0.0943396	0.170879
S1L_549263569	1L	549263569	0.0588235	0.110727
S1L_549731319	1L	549731319	0.0660377	0.123354
S1L_550718927	1L	550718927	0.0849057	0.155393
S1L_550720331	1L	550720331	0.0566038	0.1068
S1L_550831863	1L	550831863	0.06	0.1128
S1L_550833257	1L	550833257	0.06	0.1128
S1L_551332735	1L	551332735	0.0576923	0.108728
S1L_551334193	1L	551334193	0.0673077	0.125555
S1L_553591751	1L	553591751	0.0566038	0.1068
S1L_553593200	1L	553593200	0.0849057	0.155393
S1L_553593214	1L	553593214	0.0849057	0.155393
S1L_557061710	1L	557061710	0.0849057	0.155393
S1L_557061749	1L	557061749	0.0754717	0.139551
S1L_557062539	1L	557062539	0.0566038	0.1068
S1L_558891661	1L	558891661	0.0566038	0.1068
S1L_559400502	1L	559400502	0.0566038	0.1068
S1L_559400595	1L	559400595	0.0660377	0.123354
S1L_561495864	1L	561495864	0.0943396	0.170879
S1L_561496932	1L	561496932	0.12	0.2112
S1L_562542152	1L	562542152	0.0943396	0.170879
S1L_564463742	1L	564463742	0.0566038	0.1068
S1L_564463994	1L	564463994	0.0943396	0.170879
S1L_564624025	1L	564624025	0.169811	0.281951
S1L_565248493	1L	565248493	0.1	0.18
S1L_565649652	1L	565649652	0.0566038	0.1068
S1L_565915854	1L	565915854	0.113208	0.200783
S1L_565916906	1L	565916906	0.192308	0.310651
S1L_565919049	1L	565919049	0.0566038	0.1068
S1L_568550444	1L	568550444	0.0566038	0.1068
S1L_571744986	1L	571744986	0.0943396	0.170879
S1L_572620707	1L	572620707	0.0566038	0.1068
S1L_572621703	1L	572621703	0.0566038	0.1068
S1L_575435483	1L	575435483	0.0566038	0.1068
S1L_577602300	1L	577602300	0.0566038	0.1068
S1L_577602321	1L	577602321	0.0566038	0.1068
S1L_578794549	1L	578794549	0.0961538	0.173817
S1L_578794551	1L	578794551	0.0566038	0.1068
S1L_578796003	1L	578796003	0.141509	0.242969
S1L_580661657	1L	580661657	0.08	0.1472
S1L_582688593	1L	582688593	0.0566038	0.1068
S1L_584017784	1L	584017784	0.0566038	0.1068
S1L_584017800	1L	584017800	0.0566038	0.1068
S1L_584017934	1L	584017934	0.0576923	0.108728
S1L_586880588	1L	586880588	0.0961538	0.173817
S1L_587242869	1L	587242869	0.0660377	0.123354
S1L_588159053	1L	588159053	0.103774	0.186009
S1L_589442297	1L	589442297	0.0566038	0.1068
S1L_591119839	1L	591119839	0.0576923	0.108728
S1L_592850028	1L	592850028	0.113208	0.200783
S1L_593732006	1L	593732006	0.0576923	0.108728
S1L_594143871	1L	594143871	0.0566038	0.1068
S1L_594993663	1L	594993663	0.0566038	0.1068
S1L_596427960	1L	596427960	0.0754717	0.139551
S1L_596427977	1L	596427977	0.0566038	0.1068
S1L_598210050	1L	598210050	0.0566038	0.1068
S1L_599038722	1L	599038722	0.0588235	0.110727
S1L_599715532	1L	599715532	0.0566038	0.1068
S1L_599717410	1L	599717410	0.103774	0.186009
S1L_601052251	1L	601052251	0.113208	0.200783
S1L_601589306	1L	601589306	0.0943396	0.170879
S1L_601869043	1L	601869043	0.0566038	0.1068
S1L_601870357	1L	601870357	0.113208	0.200783
S1L_602650622	1L	602650622	0.132075	0.229263
S1L_602650931	1L	602650931	0.0588235	0.110727
S1L_603666236	1L	603666236	0.0943396	0.170879
S1L_603954207	1L	603954207	0.132075	0.229263
S1L_603954276	1L	603954276	0.113208	0.200783
S1L_604516470	1L	604516470	0.0943396	0.170879
S1L_604517325	1L	604517325	0.0943396	0.170879
S1L_604517854	1L	604517854	0.0566038	0.1068
S1L_604520250	1L	604520250	0.150943	0.256319
S1L_604572414	1L	604572414	0.103774	0.186009
S1L_605598523	1L	605598523	0.0980392	0.176855
S1L_605600902	1L	605600902	0.0754717	0.139551
S1L_605603547	1L	605603547	0.0588235	0.110727
S1L_605665074	1L	605665074	0.0566038	0.1068
S1L_605781152	1L	605781152	0.0754717	0.139551
S1L_605788798	1L	605788798	0.0660377	0.123354
S1L_606929486	1L	606929486	0.0566038	0.1068
S1L_606929519	1L	606929519	0.0660377	0.123354
S1L_606929620	1L	606929620	0.0566038	0.1068
S1L_609902557	1L	609902557	0.0961538	0.173817
S1L_609906889	1L	609906889	0.0754717	0.139551
S1L_613724793	1L	613724793	0.0566038	0.1068
S1L_614328481	1L	614328481	0.07	0.1302
S1L_615743092	1L	615743092	0.0566038	0.1068
S1L_615745147	1L	615745147	0.0943396	0.170879
S1L_621533907	1L	621533907	0.0660377	0.123354
S1L_621533941	1L	621533941	0.117647	0.207612
S1L_621829019	1L	621829019	0.113208	0.200783
S1L_621829751	1L	621829751	0.115385	0.204142
S1L_622637935	1L	622637935	0.0660377	0.123354
S1L_622646569	1L	622646569	0.05	0.095
S1L_622672386	1L	622672386	0.0566038	0.1068
S1L_622693410	1L	622693410	0.0566038	0.1068
S1L_622695490	1L	622695490	0.0566038	0.1068
S1L_622698335	1L	622698335	0.0566038	0.1068
S1L_626753277	1L	626753277	0.0754717	0.139551
S1L_626753316	1L	626753316	0.0754717	0.139551
S1L_627935132	1L	627935132	0.0566038	0.1068
S1L_627935299	1L	627935299	0.0576923	0.108728
S1L_628060814	1L	628060814	0.05	0.095
S1L_628061250	1L	628061250	0.0576923	0.108728
S1L_628061266	1L	628061266	0.0784314	0.14456
S1L_630962798	1L	630962798	0.0754717	0.139551
S1L_630963051	1L	630963051	0.08	0.1472
S1L_631555158	1L	631555158	0.0576923	0.108728
S1L_631560535	1L	631560535	0.0566038	0.1068
S1L_633731344	1L	633731344	0.0576923	0.108728
S1L_635257785	1L	635257785	0.0566038	0.1068
S1L_635259810	1L	635259810	0.0566038	0.1068
S1L_635259917	1L	635259917	0.05	0.095
S1L_635633323	1L	635633323	0.150943	0.256319
S1L_636121090	1L	636121090	0.0660377	0.123354
S1L_640287212	1L	640287212	0.113208	0.200783
S1L_647371490	1L	647371490	0.05	0.095
S1L_647428288	1L	647428288	0.0566038	0.1068
S1L_648234097	1L	648234097	0.05	0.095
S1L_651049517	1L	651049517	0.0566038	0.1068
S1L_651785548	1L	651785548	0.0849057	0.155393
S1L_651785561	1L	651785561	0.0943396	0.170879
S1L_652078232	1L	652078232	0.0961538	0.173817
S1L_652181459	1L	652181459	0.103774	0.186009
S1L_652557899	1L	652557899	0.0769231	0.142012
S1L_652557964	1L	652557964	0.0576923	0.108728
S1L_652560060	1L	652560060	0.103774	0.186009
S1L_653971981	1L	653971981	0.0566038	0.1068
S1L_655569320	1L	655569320	0.0660377	0.123354
S1L_655569963	1L	655569963	0.06	0.1128
S1L_655582087	1L	655582087	0.0576923	0.108728
S1L_656392248	1L	656392248	0.0566038	0.1068
S1L_657138754	1L	657138754	0.0673077	0.125555
S1L_657143085	1L	657143085	0.0754717	0.139551
S1L_658357630	1L	658357630	0.08	0.1472
S1L_658370226	1L	658370226	0.0566038	0.1068
S1L_658374555	1L	658374555	0.0566038	0.1068
S1L_658378632	1L	658378632	0.137255	0.236832
S1L_658781939	1L	658781939	0.0566038	0.1068
S1L_658791541	1L	658791541	0.0943396	0.170879
S1L_658796136	1L	658796136	0.134615	0.232988
S1L_663263026	1L	663263026	0.0943396	0.170879
S1L_663265085	1L	663265085	0.0754717	0.139551
S1L_663265503	1L	663265503	0.0566038	0.1068
S1L_668922667	1L	668922667	0.0784314	0.14456
S1L_669422230	1L	669422230	0.0769231	0.142012
S1L_670765439	1L	670765439	0.05	0.095
S1L_670768150	1L	670768150	0.150943	0.256319
S1L_670768210	1L	670768210	0.113208	0.200783
S1L_672265048	1L	672265048	0.0849057	0.155393
S1L_679230139	1L	679230139	0.0576923	0.108728
S1L_680836006	1L	680836006	0.0576923	0.108728
S1L_681732302	1L	681732302	0.103774	0.186009
S1L_682738645	1L	682738645	0.0566038	0.1068
S1L_682849452	1L	682849452	0.103774	0.186009
S1L_682849492	1L	682849492	0.188679	0.306159
S1L_685225513	1L	685225513	0.07	0.1302
S1L_690327990	1L	690327990	0.0754717	0.139551
S1L_690536508	1L	690536508	0.117647	0.207612
S1L_700118016	1L	700118016	0.0943396	0.170879
S1L_700119196	1L	700119196	0.06	0.1128
S1L_700785693	1L	700785693	0.0754717	0.139551
S1L_701439855	1L	701439855	0.0566038	0.1068
S1L_702585767	1L	702585767	0.0566038	0.1068
S1L_702585929	1L	702585929	0.1	0.18
S1L_703822635	1L	703822635	0.0566038	0.1068
S1L_703822733	1L	703822733	0.0754717	0.139551
S1L_704513951	1L	704513951	0.0566038	0.1068
S1L_704515203	1L	704515203	0.0566038	0.1068
S1L_704515863	1L	704515863	0.0566038	0.1068
S1L_704834789	1L	704834789	0.0588235	0.110727
S1L_704835744	1L	704835744	0.0566038	0.1068
S1L_705603713	1L	705603713	0.0943396	0.170879
S1L_705603773	1L	705603773	0.0673077	0.125555
S1L_706365428	1L	706365428	0.0576923	0.108728
S1L_706365503	1L	706365503	0.0865385	0.158099
S1L_708060306	1L	708060306	0.0660377	0.123354
S1L_708274594	1L	708274594	0.0673077	0.125555
S1L_709019440	1L	709019440	0.06	0.1128
S1L_709019444	1L	709019444	0.05	0.095
S1L_709026446	1L	709026446	0.07	0.1302
S1L_709624225	1L	709624225	0.0961538	0.173817
S1L_711008432	1L	711008432	0.0943396	0.170879
S1L_711936016	1L	711936016	0.0660377	0.123354
S1L_712576288	1L	712576288	0.0576923	0.108728
S1L_713255614	1L	713255614	0.0588235	0.110727
S1L_713370039	1L	713370039	0.0576923	0.108728
S1L_713492224	1L	713492224	0.113208	0.200783
S1L_713493339	1L	713493339	0.150943	0.256319
S1L_713493383	1L	713493383	0.182692	0.298632
S1L_716453245	1L	716453245	0.0588235	0.110727
S1L_717644767	1L	717644767	0.122642	0.215201
S1L_717645746	1L	717645746	0.122642	0.215201
S1L_718013890	1L	718013890	0.0961538	0.173817
S1L_719385227	1L	719385227	0.0566038	0.1068
S1L_721046377	1L	721046377	0.0566038	0.1068
S1L_721046825	1L	721046825	0.0769231	0.142012
S1L_721292988	1L	721292988	0.0660377	0.123354
S1L_724010374	1L	724010374	0.122642	0.215201
S1L_724017914	1L	724017914	0.0576923	0.108728
S1L_725921797	1L	725921797	0.0566038	0.1068
S1L_727580977	1L	727580977	0.0660377	0.123354
S1L_729556819	1L	729556819	0.0566038	0.1068
S1L_729557857	1L	729557857	0.0566038	0.1068
S1L_730619366	1L	730619366	0.0660377	0.123354
S1L_731409076	1L	731409076	0.08	0.1472
S1L_732672378	1L	732672378	0.0566038	0.1068
S1L_736650082	1L	736650082	0.0576923	0.108728
S1L_740780227	1L	740780227	0.113208	0.200783
S1L_740780233	1L	740780233	0.113208	0.200783
S1L_740780239	1L	740780239	0.113208	0.200783
S1L_740780244	1L	740780244	0.113208	0.200783
S1L_742182501	1L	742182501	0.0943396	0.170879
S1L_744299644	1L	744299644	0.0566038	0.1068
S1L_744299646	1L	744299646	0.226415	0.350303
S1L_744299752	1L	744299752	0.0566038	0.1068
S1L_746338099	1L	746338099	0.113208	0.200783
S1L_746338143	1L	746338143	0.0943396	0.170879
S1L_746351854	1L	746351854	0.06	0.1128
S1L_751588738	1L	751588738	0.122642	0.215201
S1L_751593831	1L	751593831	0.0660377	0.123354
S1L_752380713	1L	752380713	0.0566038	0.1068
S1L_754107475	1L	754107475	0.0566038	0.1068
S1L_757155990	1L	757155990	0.0566038	0.1068
S1L_759117864	1L	759117864	0.0566038	0.1068
S1L_759117897	1L	759117897	0.0566038	0.1068
S1L_762996956	1L	762996956	0.0576923	0.108728
S1L_762996965	1L	762996965	0.0576923	0.108728
S1L_764960296	1L	764960296	0.0566038	0.1068
S1L_766055752	1L	766055752	0.245283	0.370239
S1L_767496590	1L	767496590	0.0566038	0.1068
S1L_767496678	1L	767496678	0.0660377	0.123354
S1L_771435306	1L	771435306	0.0576923	0.108728
S1L_771915974	1L	771915974	0.0754717	0.139551
S1L_771954273	1L	771954273	0.245283	0.370239
S1L_771954276	1L	771954276	0.0660377	0.123354
S1L_772453162	1L	772453162	0.0576923	0.108728
S1L_773122782	1L	773122782	0.0660377	0.123354
S1L_773125535	1L	773125535	0.0754717	0.139551
S1L_773125560	1L	773125560	0.0660377	0.123354
S1L_776244536	1L	776244536	0.141509	0.242969
S1L_778569841	1L	778569841	0.0673077	0.125555
S1L_779233636	1L	779233636	0.0566038	0.1068
S1L_779237899	1L	779237899	0.0660377	0.123354
S1L_779239899	1L	779239899	0.0660377	0.123354
S1L_779242582	1L	779242582	0.06	0.1128
S1L_779529065	1L	779529065	0.0980392	0.176855
S1L_781894903	1L	781894903	0.0566038	0.1068
S1L_781894920	1L	781894920	0.113208	0.200783
S1L_782958055	1L	782958055	0.0754717	0.139551
S1L_783200774	1L	783200774	0.0943396	0.170879
S1L_783373154	1L	783373154	0.05	0.095
S1L_784147531	1L	784147531	0.0576923	0.108728
S1L_784147576	1L	784147576	0.115385	0.204142
S1L_784312629	1L	784312629	0.132075	0.229263
S1L_784312640	1L	784312640	0.132075	0.229263
S1L_784312758	1L	784312758	0.0588235	0.110727
S1L_784791885	1L	784791885	0.132075	0.229263
S1L_788857845	1L	788857845	0.0943396	0.170879
S1L_789319822	1L	789319822	0.0660377	0.123354
S1L_789989566	1L	789989566	0.132075	0.229263
S1L_789990158	1L	789990158	0.0660377	0.123354
S1L_793460302	1L	793460302	0.0566038	0.1068
S1L_793460330	1L	793460330	0.0754717	0.139551
S1L_795053106	1L	795053106	0.0660377	0.123354
S1L_804930749	1L	804930749	0.0566038	0.1068
S1L_808454153	1L	808454153	0.150943	0.256319
S1L_811450929	1L	811450929	0.0784314	0.14456
S1L_813102077	1L	813102077	0.0673077	0.125555
S1L_813102156	1L	813102156	0.0566038	0.1068
S1L_815393672	1L	815393672	0.198113	0.317729
S1L_815666544	1L	815666544	0.0566038	0.1068
S1L_816871772	1L	816871772	0.05	0.095
S1L_817199439	1L	817199439	0.0754717	0.139551
S1L_817957339	1L	817957339	0.0769231	0.142012
S1L_819492858	1L	819492858	0.0754717	0.139551
S1L_820735005	1L	820735005	0.0660377	0.123354
S1L_824657156	1L	824657156	0.0943396	0.170879
S1L_824658260	1L	824658260	0.113208	0.200783
S1L_824661561	1L	824661561	0.0566038	0.1068
S1L_824662663	1L	824662663	0.0660377	0.123354
S1L_827248438	1L	827248438	0.0566038	0.1068
S1L_828212499	1L	828212499	0.0566038	0.1068
S1L_828309566	1L	828309566	0.06	0.1128
S1L_829470039	1L	829470039	0.0943396	0.170879
S1L_830524440	1L	830524440	0.05	0.095
S1L_831882920	1L	831882920	0.0566038	0.1068
S1L_831883026	1L	831883026	0.0769231	0.142012
S1L_838136948	1L	838136948	0.0660377	0.123354
S1L_838652843	1L	838652843	0.0943396	0.170879
S1L_840108049	1L	840108049	0.0576923	0.108728
S1L_840121056	1L	840121056	0.0566038	0.1068
S1L_840183053	1L	840183053	0.132075	0.229263
S1L_840183067	1L	840183067	0.198113	0.317729
S1L_840183082	1L	840183082	0.179245	0.294233
S1L_841686041	1L	841686041	0.0566038	0.1068
S1L_842453850	1L	842453850	0.0588235	0.110727
S1L_842454565	1L	842454565	0.0566038	0.1068
S1L_842454869	1L	842454869	0.0566038	0.1068
S1L_842455121	1L	842455121	0.0943396	0.170879
S1L_843126985	1L	843126985	0.0576923	0.108728
S1L_843211553	1L	843211553	0.132075	0.229263
S1L_843211761	1L	843211761	0.0588235	0.110727
S1L_848197427	1L	848197427	0.0943396	0.170879
S1L_848198789	1L	848198789	0.0660377	0.123354
S1L_848207860	1L	848207860	0.0754717	0.139551
S1L_849089991	1L	849089991	0.0566038	0.1068
S1L_849141881	1L	849141881	0.113208	0.200783
S1L_849150780	1L	849150780	0.0566038	0.1068
S1L_849150787	1L	849150787	0.0943396	0.170879
S1L_849150814	1L	849150814	0.0754717	0.139551
S1L_849197079	1L	849197079	0.08	0.1472
S1L_849934191	1L	849934191	0.0660377	0.123354
S1L_856278085	1L	856278085	0.0576923	0.108728
S1L_863335050	1L	863335050	0.0566038	0.1068
S1L_863337640	1L	863337640	0.0566038	0.1068
S1L_865694717	1L	865694717	0.0673077	0.125555
S1L_866550113	1L	866550113	0.0849057	0.155393
S1L_866867128	1L	866867128	0.113208	0.200783
S1L_866912674	1L	866912674	0.103774	0.186009
S1L_866927744	1L	866927744	0.05	0.095
S1L_869648048	1L	869648048	0.0673077	0.125555
S1L_872169933	1L	872169933	0.0576923	0.108728
S1L_872216820	1L	872216820	0.0566038	0.1068
S1L_872640631	1L	872640631	0.05	0.095
S1L_872641046	1L	872641046	0.0566038	0.1068
S1L_872641151	1L	872641151	0.0566038	0.1068
S1L_872656897	1L	872656897	0.150943	0.256319
S1L_877146224	1L	877146224	0.0943396	0.170879
S1L_877146292	1L	877146292	0.0784314	0.14456
S1L_877146620	1L	877146620	0.0784314	0.14456
S1L_879446898	1L	879446898	0.0673077	0.125555
S1L_879446937	1L	879446937	0.05	0.095
S1L_879451099	1L	879451099	0.0566038	0.1068
S1L_880898748	1L	880898748	0.134615	0.232988
S1L_885688050	1L	885688050	0.0566038	0.1068
S1L_885688065	1L	885688065	0.0566038	0.1068
S1L_887819452	1L	887819452	0.0588235	0.110727
S1L_888469287	1L	888469287	0.0754717	0.139551
S1L_888484320	1L	888484320	0.125	0.21875
S1L_888546704	1L	888546704	0.0660377	0.123354
S1L_889007622	1L	889007622	0.0660377	0.123354
S1L_889962311	1L	889962311	0.103774	0.186009
S1L_890289103	1L	890289103	0.0784314	0.14456
S1L_890292989	1L	890292989	0.0566038	0.1068
S1L_890293055	1L	890293055	0.0566038	0.1068
S1L_893057260	1L	893057260	0.0566038	0.1068
S1L_893731364	1L	893731364	0.06	0.1128
S1L_894118545	1L	894118545	0.0754717	0.139551
S1L_894751406	1L	894751406	0.0754717	0.139551
S1L_894751459	1L	894751459	0.0566038	0.1068
S1L_901722407	1L	901722407	0.0849057	0.155393
S1L_903281130	1L	903281130	0.0754717	0.139551
S1L_903281193	1L	903281193	0.0660377	0.123354
S1L_903281272	1L	903281272	0.08	0.1472
S1L_905971073	1L	905971073	0.0849057	0.155393
S1L_906283611	1L	906283611	0.115385	0.204142
S1L_906283625	1L	906283625	0.117647	0.207612
S1L_906283642	1L	906283642	0.0769231	0.142012
S1L_912128331	1L	912128331	0.0566038	0.1068
S1L_918159388	1L	918159388	0.0660377	0.123354
S1L_918182872	1L	918182872	0.0754717	0.139551
S1L_918647158	1L	918647158	0.113208	0.200783
S1L_918651760	1L	918651760	0.0754717	0.139551
S1L_920382896	1L	920382896	0.0576923	0.108728
S1L_920382957	1L	920382957	0.0576923	0.108728
S1L_920874189	1L	920874189	0.0660377	0.123354
S1L_920874309	1L	920874309	0.113208	0.200783
S1L_927265580	1L	927265580	0.0566038	0.1068
S1L_927265637	1L	927265637	0.0754717	0.139551
S1L_927601246	1L	927601246	0.0754717	0.139551
S1L_929601921	1L	929601921	0.0660377	0.123354
S1L_929602747	1L	929602747	0.0769231	0.142012
S1L_932635689	1L	932635689	0.113208	0.200783
S1L_932635772	1L	932635772	0.0566038	0.1068
S1L_932974127	1L	932974127	0.0576923	0.108728
S1L_932975012	1L	932975012	0.0943396	0.170879
S1L_932975093	1L	932975093	0.132075	0.229263
S1L_932978591	1L	932978591	0.132075	0.229263
S1L_934313559	1L	934313559	0.0754717	0.139551
S1L_935101406	1L	935101406	0.0865385	0.158099
S1L_936388334	1L	936388334	0.113208	0.200783
S1L_938248984	1L	938248984	0.0961538	0.173817
S1L_938425892	1L	938425892	0.0566038	0.1068
S1L_938439895	1L	938439895	0.0576923	0.108728
S1L_938439955	1L	938439955	0.153846	0.260355
S1L_938441490	1L	938441490	0.0566038	0.1068
S1L_941256205	1L	941256205	0.0566038	0.1068
S1L_941256208	1L	941256208	0.0566038	0.1068
S1L_941793745	1L	941793745	0.0566038	0.1068
S1L_941795764	1L	941795764	0.05	0.095
S1L_941977773	1L	941977773	0.0754717	0.139551
S1L_943159094	1L	943159094	0.0588235	0.110727
S1L_943159595	1L	943159595	0.0882353	0.1609
S1L_947271601	1L	947271601	0.0660377	0.123354
S1L_947272634	1L	947272634	0.0566038	0.1068
S1L_947274817	1L	947274817	0.0660377	0.123354
S1L_949857184	1L	949857184	0.0754717	0.139551
S1L_949857356	1L	949857356	0.132075	0.229263
S1L_949858739	1L	949858739	0.0566038	0.1068
S1L_952632833	1L	952632833	0.06	0.1128
S1L_957491193	1L	957491193	0.05	0.095
S1L_958968185	1L	958968185	0.0769231	0.142012
S1L_958968485	1L	958968485	0.115385	0.204142
S1L_958970376	1L	958970376	0.0943396	0.170879
S1L_958972763	1L	958972763	0.0566038	0.1068
S1L_958973944	1L	958973944	0.0566038	0.1068
S1L_958975189	1L	958975189	0.0566038	0.1068
S1L_962462287	1L	962462287	0.0566038	0.1068
S1L_962462313	1L	962462313	0.0566038	0.1068
S1L_962479698	1L	962479698	0.0576923	0.108728
S1L_964030219	1L	964030219	0.0980392	0.176855
S1L_964152529	1L	964152529	0.0754717	0.139551
S1L_964152643	1L	964152643	0.08	0.1472
S1L_965089761	1L	965089761	0.0566038	0.1068
S1L_965090236	1L	965090236	0.0566038	0.1068
S1L_965529302	1L	965529302	0.122642	0.215201
S1L_966655843	1L	966655843	0.0576923	0.108728
S1L_967606084	1L	967606084	0.0576923	0.108728
S1L_967606138	1L	967606138	0.0576923	0.108728
S1L_967720720	1L	967720720	0.0566038	0.1068
S1L_967722333	1L	967722333	0.0961538	0.173817
S1L_968888872	1L	968888872	0.132075	0.229263
S1L_969477578	1L	969477578	0.137255	0.236832
S1L_969597074	1L	969597074	0.0588235	0.110727
S1L_971052120	1L	971052120	0.113208	0.200783
S1L_971052133	1L	971052133	0.0566038	0.1068
S1L_973809791	1L	973809791	0.05	0.095
S1L_974612823	1L	974612823	0.06	0.1128
S1L_976043715	1L	976043715	0.0754717	0.139551
S1L_976071332	1L	976071332	0.113208	0.200783
S1L_977261845	1L	977261845	0.0784314	0.14456
S1L_977261867	1L	977261867	0.08	0.1472
S1L_978788422	1L	978788422	0.0769231	0.142012
S1L_980798556	1L	980798556	0.0961538	0.173817
S1L_981107965	1L	981107965	0.05	0.095
S1L_981107997	1L	981107997	0.0784314	0.14456
S1L_981157187	1L	981157187	0.0754717	0.139551
S1L_984081229	1L	984081229	0.0576923	0.108728
S1L_984081236	1L	984081236	0.0576923	0.108728
S1L_984084171	1L	984084171	0.0660377	0.123354
S1L_984084716	1L	984084716	0.06	0.1128
S1L_984368042	1L	984368042	0.113208	0.200783
S1L_984369730	1L	984369730	0.0566038	0.1068
S1L_989568260	1L	989568260	0.132075	0.229263
S1L_990599438	1L	990599438	0.0566038	0.1068
S1L_992768171	1L	992768171	0.0754717	0.139551
S1L_992769669	1L	992769669	0.0566038	0.1068
S1L_994220452	1L	994220452	0.0660377	0.123354
S1L_995139090	1L	995139090	0.0849057	0.155393
S1L_995141095	1L	995141095	0.0660377	0.123354
S1L_997996945	1L	997996945	0.0566038	0.1068
S1L_999221486	1L	999221486	0.0588235	0.110727
S1L_1000373282	1L	1000373282	0.0961538	0.173817
S1L_1002828388	1L	1002828388	0.0660377	0.123354
S1L_1003491439	1L	1003491439	0.179245	0.294233
S1L_1004504865	1L	1004504865	0.0566038	0.1068
S1L_1005544634	1L	1005544634	0.0660377	0.123354
S1L_1005544698	1L	1005544698	0.0566038	0.1068
S1L_1005545215	1L	1005545215	0.0566038	0.1068
S1L_1005546092	1L	1005546092	0.0566038	0.1068
S1L_1006094807	1L	1006094807	0.0660377	0.123354
S1L_1007278035	1L	1007278035	0.0660377	0.123354
S1L_1007278064	1L	1007278064	0.0566038	0.1068
S1L_1007278241	1L	1007278241	0.0566038	0.1068
S1L_1016761842	1L	1016761842	0.0943396	0.170879
S1L_1017350006	1L	1017350006	0.0943396	0.170879
S1L_1017350783	1L	1017350783	0.0769231	0.142012
S1L_1017792237	1L	1017792237	0.107843	0.192426
S1L_1017814077	1L	1017814077	0.0566038	0.1068
S1L_1018367203	1L	1018367203	0.0943396	0.170879
S1L_1018367238	1L	1018367238	0.0754717	0.139551
S1L_1018367296	1L	1018367296	0.122642	0.215201
S1L_1018372391	1L	1018372391	0.0566038	0.1068
S1L_1018372458	1L	1018372458	0.0566038	0.1068
S1L_1019356942	1L	1019356942	0.0566038	0.1068
S1L_1023764842	1L	1023764842	0.0754717	0.139551
S1L_1024350891	1L	1024350891	0.07	0.1302
S1L_1024350920	1L	1024350920	0.07	0.1302
S1L_1024354009	1L	1024354009	0.0566038	0.1068
S1L_1026613855	1L	1026613855	0.05	0.095
S1L_1026613866	1L	1026613866	0.05	0.095
S1L_1026619477	1L	1026619477	0.0566038	0.1068
S1L_1026631268	1L	1026631268	0.0566038	0.1068
S1L_1026673187	1L	1026673187	0.0943396	0.170879
S1L_1026673262	1L	1026673262	0.0943396	0.170879
S1L_1028661648	1L	1028661648	0.0588235	0.110727
S1L_1028664026	1L	1028664026	0.0943396	0.170879
S1L_1030914144	1L	1030914144	0.113208	0.200783
S1L_1032296686	1L	1032296686	0.0576923	0.108728
S1L_1032932798	1L	1032932798	0.0566038	0.1068
S1L_1033289376	1L	1033289376	0.0849057	0.155393
S1L_1033289401	1L	1033289401	0.0865385	0.158099
S1L_1034006737	1L	1034006737	0.0660377	0.123354
S1L_1034384795	1L	1034384795	0.06	0.1128
S1L_1034778654	1L	1034778654	0.0754717	0.139551
S1L_1034796486	1L	1034796486	0.103774	0.186009
S1L_1034797330	1L	1034797330	0.0660377	0.123354
S1L_1037000035	1L	1037000035	0.0784314	0.14456
S1L_1037000059	1L	1037000059	0.0588235	0.110727
S1L_1039408742	1L	1039408742	0.12	0.2112
S1L_1040880575	1L	1040880575	0.0566038	0.1068
S1L_1041843695	1L	1041843695	0.0943396	0.170879
S1L_1041847030	1L	1041847030	0.0849057	0.155393
S1L_1041928165	1L	1041928165	0.0754717	0.139551
S1L_1043094309	1L	1043094309	0.0660377	0.123354
S1L_1044130300	1L	1044130300	0.0754717	0.139551
S1L_1046936051	1L	1046936051	0.0566038	0.1068
S1L_1047931648	1L	1047931648	0.0882353	0.1609
S1L_1048519426	1L	1048519426	0.0566038	0.1068
S1L_1048519447	1L	1048519447	0.0660377	0.123354
S1L_1049297564	1L	1049297564	0.0754717	0.139551
S1L_1049942504	1L	1049942504	0.216981	0.339801
S1L_1049954958	1L	1049954958	0.0566038	0.1068
S1L_1049954970	1L	1049954970	0.169811	0.281951
S1L_1050821825	1L	1050821825	0.0754717	0.139551
S1L_1050822078	1L	1050822078	0.0943396	0.170879
S1L_1053478485	1L	1053478485	0.113208	0.200783
S1L_1056283095	1L	1056283095	0.113208	0.200783
S1L_1056731506	1L	1056731506	0.0566038	0.1068
S1L_1057444413	1L	1057444413	0.0566038	0.1068
S1L_1057446876	1L	1057446876	0.0754717	0.139551
S1L_1060586394	1L	1060586394	0.0576923	0.108728
S1L_1060756816	1L	1060756816	0.0566038	0.1068
S1L_1064116532	1L	1064116532	0.0943396	0.170879
S1L_1064116600	1L	1064116600	0.0943396	0.170879
S1L_1065461268	1L	1065461268	0.132075	0.229263
S1L_1068572426	1L	1068572426	0.134615	0.232988
S1L_1069546385	1L	1069546385	0.132075	0.229263
S1L_1069736530	1L	1069736530	0.0566038	0.1068
S1L_1069736623	1L	1069736623	0.05	0.095
S1L_1069737064	1L	1069737064	0.132075	0.229263
S1L_1069822616	1L	1069822616	0.0660377	0.123354
S1L_1069822674	1L	1069822674	0.0865385	0.158099
S1L_1069823084	1L	1069823084	0.0943396	0.170879
S1L_1069940542	1L	1069940542	0.122642	0.215201
S1L_1070015170	1L	1070015170	0.0588235	0.110727
S1L_1070017258	1L	1070017258	0.0566038	0.1068
S1L_1070050731	1L	1070050731	0.0784314	0.14456
S1L_1071503732	1L	1071503732	0.0566038	0.1068
S1L_1071505459	1L	1071505459	0.0566038	0.1068
S1L_1071505489	1L	1071505489	0.0849057	0.155393
S1L_1072151667	1L	1072151667	0.0754717	0.139551
S1L_1075117464	1L	1075117464	0.0849057	0.155393
S1L_1075119599	1L	1075119599	0.0673077	0.125555
S1L_1075882991	1L	1075882991	0.0849057	0.155393
S1L_1077053074	1L	1077053074	0.144231	0.246857
S1L_1077340792	1L	1077340792	0.0673077	0.125555
S1L_1079847197	1L	1079847197	0.0943396	0.170879
S1L_1079859685	1L	1079859685	0.160377	0.269313
S1L_1087331943	1L	1087331943	0.0754717	0.139551
S1L_1088364288	1L	1088364288	0.0566038	0.1068
S1L_1088478806	1L	1088478806	0.0566038	0.1068
S1L_1088478818	1L	1088478818	0.0660377	0.123354
S1L_1088481068	1L	1088481068	0.0566038	0.1068
S1L_1088482950	1L	1088482950	0.0784314	0.14456
S1L_1093713971	1L	1093713971	0.0943396	0.170879
S1L_1096173635	1L	1096173635	0.0566038	0.1068
S1L_1096173645	1L	1096173645	0.103774	0.186009
S1L_1097196902	1L	1097196902	0.0566038	0.1068
S1L_1097197013	1L	1097197013	0.150943	0.256319
S1L_1097197076	1L	1097197076	0.0566038	0.1068
S1L_1097203977	1L	1097203977	0.150943	0.256319
S1L_1097203980	1L	1097203980	0.113208	0.200783
S1L_1097206554	1L	1097206554	0.103774	0.186009
S1L_1097208009	1L	1097208009	0.103774	0.186009
S1L_1097213934	1L	1097213934	0.0566038	0.1068
S1L_1098196042	1L	1098196042	0.188679	0.306159
S1L_1098851571	1L	1098851571	0.0660377	0.123354
S1L_1098852854	1L	1098852854	0.0754717	0.139551
S1L_1102023007	1L	1102023007	0.0566038	0.1068
S1L_1102023148	1L	1102023148	0.0566038	0.1068
S1L_1102028530	1L	1102028530	0.0566038	0.1068
S1L_1102030067	1L	1102030067	0.0566038	0.1068
S1L_1103218267	1L	1103218267	0.0754717	0.139551
S1L_1103399978	1L	1103399978	0.0769231	0.142012
S1L_1103400035	1L	1103400035	0.0576923	0.108728
S1L_1103863228	1L	1103863228	0.0754717	0.139551
S1L_1104784599	1L	1104784599	0.0754717	0.139551
S1L_1105611020	1L	1105611020	0.0660377	0.123354
S1L_1105645017	1L	1105645017	0.0943396	0.170879
S1L_1106526248	1L	1106526248	0.103774	0.186009
S1L_1106526260	1L	1106526260	0.122642	0.215201
S1L_1108869297	1L	1108869297	0.0566038	0.1068
S1L_1108869303	1L	1108869303	0.0754717	0.139551
S1L_1109792019	1L	1109792019	0.0660377	0.123354
S1L_1111668686	1L	1111668686	0.0566038	0.1068
S1L_1111819723	1L	1111819723	0.0943396	0.170879
S1L_1111823699	1L	1111823699	0.0576923	0.108728
S1L_1111823774	1L	1111823774	0.0686275	0.127835
S1L_1117851679	1L	1117851679	0.0566038	0.1068
S1L_1117851685	1L	1117851685	0.0566038	0.1068
S1L_1117858849	1L	1117858849	0.0588235	0.110727
S1L_1117860452	1L	1117860452	0.0754717	0.139551
S1L_1117860480	1L	1117860480	0.0566038	0.1068
S1L_1121994551	1L	1121994551	0.0566038	0.1068
S1L_1124947909	1L	1124947909	0.06	0.1128
S1L_1124947971	1L	1124947971	0.06	0.1128
S1L_1124947978	1L	1124947978	0.06	0.1128
S1L_1125471266	1L	1125471266	0.0849057	0.155393
S1L_1125474234	1L	1125474234	0.0943396	0.170879
S1L_1126231345	1L	1126231345	0.150943	0.256319
S1L_1126231346	1L	1126231346	0.0754717	0.139551
S1L_1127091610	1L	1127091610	0.132075	0.229263
S1L_1127092278	1L	1127092278	0.0566038	0.1068
S1L_1127095848	1L	1127095848	0.0566038	0.1068
S1L_1127375681	1L	1127375681	0.0576923	0.108728
S1L_1127583600	1L	1127583600	0.0660377	0.123354
S1L_1128514781	1L	1128514781	0.0943396	0.170879
S1L_1129036979	1L	1129036979	0.0673077	0.125555
S1L_1134450958	1L	1134450958	0.103774	0.186009
S1L_1134450964	1L	1134450964	0.103774	0.186009
S1L_1134873101	1L	1134873101	0.0566038	0.1068
S1L_1139238360	1L	1139238360	0.0566038	0.1068
S1L_1142625959	1L	1142625959	0.169811	0.281951
S1L_1142625961	1L	1142625961	0.0754717	0.139551
S1L_1143857334	1L	1143857334	0.0566038	0.1068
S1L_1145785452	1L	1145785452	0.0660377	0.123354
S1L_1145971053	1L	1145971053	0.0754717	0.139551
S1L_1150600242	1L	1150600242	0.0660377	0.123354
S1L_1150600823	1L	1150600823	0.0566038	0.1068
S1L_1151159479	1L	1151159479	0.0769231	0.142012
S1L_1151600077	1L	1151600077	0.0576923	0.108728
S1L_1154032091	1L	1154032091	0.0754717	0.139551
S1L_1157234194	1L	1157234194	0.0754717	0.139551
S1L_1157803369	1L	1157803369	0.0660377	0.123354
S1L_1162640071	1L	1162640071	0.0566038	0.1068
S1L_1162657642	1L	1162657642	0.0660377	0.123354
S1L_1164506785	1L	1164506785	0.0660377	0.123354
S1L_1164507062	1L	1164507062	0.0566038	0.1068
S1L_1165081269	1L	1165081269	0.0576923	0.108728
S1L_1165081292	1L	1165081292	0.0566038	0.1068
S1L_1165589749	1L	1165589749	0.0566038	0.1068
S1L_1165589783	1L	1165589783	0.0754717	0.139551
S1L_1165608901	1L	1165608901	0.0660377	0.123354
S1L_1165608917	1L	1165608917	0.0660377	0.123354
S1L_1165609065	1L	1165609065	0.06	0.1128
S1L_1166511630	1L	1166511630	0.0576923	0.108728
S1L_1166511663	1L	1166511663	0.0588235	0.110727
S1L_1166511673	1L	1166511673	0.0588235	0.110727
S1L_1166518602	1L	1166518602	0.113208	0.200783
S1L_1166519797	1L	1166519797	0.0566038	0.1068
S1L_1167742052	1L	1167742052	0.0754717	0.139551
S1L_1169066011	1L	1169066011	0.0566038	0.1068
S1L_1171876591	1L	1171876591	0.0754717	0.139551
S1L_1173345157	1L	1173345157	0.0943396	0.170879
S1L_1173352177	1L	1173352177	0.0754717	0.139551
S1L_1173957602	1L	1173957602	0.0754717	0.139551
S1L_1174027752	1L	1174027752	0.0673077	0.125555
S1L_1174028482	1L	1174028482	0.0754717	0.139551
S1L_1174028551	1L	1174028551	0.132075	0.229263
S1L_1174029539	1L	1174029539	0.113208	0.200783
S1L_1175362804	1L	1175362804	0.0566038	0.1068
S1L_1175364994	1L	1175364994	0.0943396	0.170879
S1L_1176161339	1L	1176161339	0.0566038	0.1068
S1L_1176161402	1L	1176161402	0.105769	0.189164
S1L_1177683778	1L	1177683778	0.0660377	0.123354
S1L_1178387054	1L	1178387054	0.0566038	0.1068
S1L_1178387773	1L	1178387773	0.122642	0.215201
S1L_1178832970	1L	1178832970	0.141509	0.242969
S1L_1178833027	1L	1178833027	0.0566038	0.1068
S1L_1182637020	1L	1182637020	0.0754717	0.139551
S1L_1183225795	1L	1183225795	0.0566038	0.1068
S1L_1183225902	1L	1183225902	0.06	0.1128
S1L_1183642135	1L	1183642135	0.08	0.1472
S1L_1185933406	1L	1185933406	0.09	0.1638
S1L_1186061163	1L	1186061163	0.0660377	0.123354
S1L_1186749221	1L	1186749221	0.0943396	0.170879
S1L_1187442412	1L	1187442412	0.0754717	0.139551
S1L_1187512842	1L	1187512842	0.0660377	0.123354
S1L_1188819144	1L	1188819144	0.0576923	0.108728
S1L_1189796728	1L	1189796728	0.0576923	0.108728
S1L_1190833910	1L	1190833910	0.150943	0.256319
S1L_1190837656	1L	1190837656	0.0566038	0.1068
S1L_1191390289	1L	1191390289	0.06	0.1128
S1L_1194301191	1L	1194301191	0.05	0.095
S1L_1195841811	1L	1195841811	0.0566038	0.1068
S1L_1202496541	1L	1202496541	0.0566038	0.1068
S1L_1203598483	1L	1203598483	0.0754717	0.139551
S1L_1204152120	1L	1204152120	0.0566038	0.1068
S1L_1204152356	1L	1204152356	0.0784314	0.14456
S1L_1204210044	1L	1204210044	0.0754717	0.139551
S1L_1204220178	1L	1204220178	0.113208	0.200783
S1L_1204220205	1L	1204220205	0.08	0.1472
S1L_1204994290	1L	1204994290	0.103774	0.186009
S1L_1206887446	1L	1206887446	0.0566038	0.1068
S1L_1207501266	1L	1207501266	0.0588235	0.110727
S1L_1207972816	1L	1207972816	0.113208	0.200783
S1L_1208968719	1L	1208968719	0.0566038	0.1068
S1L_1210905457	1L	1210905457	0.0566038	0.1068
S1L_1214159351	1L	1214159351	0.0943396	0.170879
S1L_1214162062	1L	1214162062	0.0566038	0.1068
S1L_1215128470	1L	1215128470	0.0566038	0.1068
S1L_1215128490	1L	1215128490	0.0566038	0.1068
S1L_1215128543	1L	1215128543	0.0566038	0.1068
S1L_1215128588	1L	1215128588	0.0754717	0.139551
S1L_1215468785	1L	1215468785	0.0566038	0.1068
S1L_1216811126	1L	1216811126	0.0566038	0.1068
S1L_1216812611	1L	1216812611	0.0980392	0.176855
S1L_1219242592	1L	1219242592	0.0754717	0.139551
S1L_1219753906	1L	1219753906	0.122642	0.215201
S1L_1225701699	1L	1225701699	0.09	0.1638
S1L_1228151193	1L	1228151193	0.06	0.1128
S1L_1228151202	1L	1228151202	0.06	0.1128
S1L_1228167878	1L	1228167878	0.0754717	0.139551
S1L_1228172068	1L	1228172068	0.0566038	0.1068
S1L_1230530421	1L	1230530421	0.0865385	0.158099
S1L_1235090200	1L	1235090200	0.0588235	0.110727
S1L_1235100740	1L	1235100740	0.0566038	0.1068
S1L_1237563737	1L	1237563737	0.0754717	0.139551
S1L_1237566305	1L	1237566305	0.0576923	0.108728
S1L_1237708633	1L	1237708633	0.0576923	0.108728
S1L_1237709134	1L	1237709134	0.103774	0.186009
S1L_1239691618	1L	1239691618	0.0754717	0.139551
S1L_1240282835	1L	1240282835	0.0566038	0.1068
S1L_1240282843	1L	1240282843	0.0566038	0.1068
S1L_1240286844	1L	1240286844	0.0566038	0.1068
S1L_1240298210	1L	1240298210	0.17	0.2822
S1L_1240390606	1L	1240390606	0.0754717	0.139551
S1L_1243017023	1L	1243017023	0.0943396	0.170879
S1L_1243841596	1L	1243841596	0.0566038	0.1068
S1L_1243844488	1L	1243844488	0.0849057	0.155393
S1L_1245053158	1L	1245053158	0.0566038	0.1068
S1L_1245469139	1L	1245469139	0.0566038	0.1068
S1L_1247367241	1L	1247367241	0.0849057	0.155393
S1L_1247367685	1L	1247367685	0.0576923	0.108728
S1L_1249399672	1L	1249399672	0.0566038	0.1068
S1L_1249804724	1L	1249804724	0.0754717	0.139551
S1L_1249805212	1L	1249805212	0.0566038	0.1068
S1L_1251108620	1L	1251108620	0.0566038	0.1068
S1L_1252171712	1L	1252171712	0.160377	0.269313
S1L_1256403720	1L	1256403720	0.141509	0.242969
S1L_1256406255	1L	1256406255	0.0566038	0.1068
S1L_1256412129	1L	1256412129	0.0784314	0.14456
S1L_1257220342	1L	1257220342	0.0566038	0.1068
S1L_1258985507	1L	1258985507	0.0754717	0.139551
S1L_1260703686	1L	1260703686	0.0754717	0.139551
S1L_1260703850	1L	1260703850	0.08	0.1472
S1L_1261398340	1L	1261398340	0.0660377	0.123354
S1L_1261399988	1L	1261399988	0.0566038	0.1068
S1L_1261400165	1L	1261400165	0.06	0.1128
S1L_1261401260	1L	1261401260	0.0566038	0.1068
S1L_1261401334	1L	1261401334	0.0784314	0.14456
S1L_1262228955	1L	1262228955	0.0588235	0.110727
S1L_1262841944	1L	1262841944	0.0566038	0.1068
S1L_1269412679	1L	1269412679	0.0660377	0.123354
S1L_1270463051	1L	1270463051	0.0784314	0.14456
S1L_1275601159	1L	1275601159	0.0566038	0.1068
S1L_1275601288	1L	1275601288	0.0576923	0.108728
S1L_1276226709	1L	1276226709	0.0754717	0.139551
S1L_1276716096	1L	1276716096	0.06	0.1128
S1L_1276720440	1L	1276720440	0.0686275	0.127835
S1L_1282669500	1L	1282669500	0.0566038	0.1068
S1L_1282675802	1L	1282675802	0.0566038	0.1068
S1L_1282679167	1L	1282679167	0.0754717	0.139551
S1L_1282679218	1L	1282679218	0.0849057	0.155393
S1L_1283682245	1L	1283682245	0.0754717	0.139551
S1L_1284275995	1L	1284275995	0.0566038	0.1068
S1L_1286259074	1L	1286259074	0.05	0.095
S1L_1286264398	1L	1286264398	0.0943396	0.170879
S1L_1286264432	1L	1286264432	0.103774	0.186009
S1L_1286265865	1L	1286265865	0.0566038	0.1068
S1L_1288225686	1L	1288225686	0.0754717	0.139551
S1L_1293398022	1L	1293398022	0.0566038	0.1068
S1L_1293816391	1L	1293816391	0.150943	0.256319
S1L_1293816494	1L	1293816494	0.0566038	0.1068
S1L_1295128313	1L	1295128313	0.0943396	0.170879
S1L_1296456481	1L	1296456481	0.0849057	0.155393
S1L_1296846726	1L	1296846726	0.0566038	0.1068
S1L_1297302061	1L	1297302061	0.05	0.095
S1L_1298152283	1L	1298152283	0.08	0.1472
S1L_1298153902	1L	1298153902	0.0686275	0.127835
S1L_1298156140	1L	1298156140	0.0566038	0.1068
S1L_1302905575	1L	1302905575	0.0673077	0.125555
S1L_1302914401	1L	1302914401	0.0588235	0.110727
S1L_1304105380	1L	1304105380	0.0686275	0.127835
S1L_1304109458	1L	1304109458	0.113208	0.200783
S1L_1309155831	1L	1309155831	0.0660377	0.123354
S1L_1309262178	1L	1309262178	0.0566038	0.1068
S1L_1309626374	1L	1309626374	0.122642	0.215201
S1L_1309626376	1L	1309626376	0.0566038	0.1068
S1L_1310142027	1L	1310142027	0.113208	0.200783
S1L_1310301409	1L	1310301409	0.0576923	0.108728
S1L_1310305956	1L	1310305956	0.0754717	0.139551
S1L_1310305976	1L	1310305976	0.0754717	0.139551
S1L_1310306008	1L	1310306008	0.0566038	0.1068
S1L_1310492438	1L	1310492438	0.0769231	0.142012
S1L_1310492446	1L	1310492446	0.0769231	0.142012
S1L_1310492597	1L	1310492597	0.06	0.1128
S1L_1313397978	1L	1313397978	0.0566038	0.1068
S1L_1315857036	1L	1315857036	0.0943396	0.170879
S1L_1319071345	1L	1319071345	0.0660377	0.123354
S1L_1322054953	1L	1322054953	0.06	0.1128
S1L_1326723756	1L	1326723756	0.0754717	0.139551
S1L_1329983958	1L	1329983958	0.0566038	0.1068
S1L_1333757952	1L	1333757952	0.0576923	0.108728
S1L_1334929239	1L	1334929239	0.0660377	0.123354
S1L_1335709013	1L	1335709013	0.0566038	0.1068
S1L_1336230688	1L	1336230688	0.160377	0.269313
S1L_1336304627	1L	1336304627	0.0566038	0.1068
S1L_1336956269	1L	1336956269	0.0588235	0.110727
S1L_1336983936	1L	1336983936	0.05	0.095
S1L_1338286926	1L	1338286926	0.0566038	0.1068
S1L_1338287457	1L	1338287457	0.0849057	0.155393
S1L_1340896869	1L	1340896869	0.0943396	0.170879
S1L_1340897381	1L	1340897381	0.0865385	0.158099
S1L_1340897387	1L	1340897387	0.0865385	0.158099
S1L_1341469309	1L	1341469309	0.0754717	0.139551
S1L_1344222874	1L	1344222874	0.117647	0.207612
S1L_1345352843	1L	1345352843	0.173077	0.286243
S1L_1347092119	1L	1347092119	0.132075	0.229263
S1L_1348429867	1L	1348429867	0.0566038	0.1068
S1L_1348709346	1L	1348709346	0.490385	0.499815
S1L_1348846051	1L	1348846051	0.05	0.095
S1L_1348846153	1L	1348846153	0.0769231	0.142012
S1L_1350799191	1L	1350799191	0.0769231	0.142012
S1L_1351707260	1L	1351707260	0.105769	0.189164
S1L_1353915507	1L	1353915507	0.08	0.1472
S1L_1355736038	1L	1355736038	0.137255	0.236832
S1L_1355740087	1L	1355740087	0.0660377	0.123354
S1L_1355993483	1L	1355993483	0.0566038	0.1068
S1L_1356000949	1L	1356000949	0.0566038	0.1068
S1L_1356696870	1L	1356696870	0.0576923	0.108728
S1L_1356952545	1L	1356952545	0.0943396	0.170879
S1L_1359060711	1L	1359060711	0.07	0.1302
S1L_1359062633	1L	1359062633	0.0566038	0.1068
S1L_1362581520	1L	1362581520	0.0566038	0.1068
S1L_1362847961	1L	1362847961	0.0566038	0.1068
S1L_1364247552	1L	1364247552	0.0566038	0.1068
S1L_1364250903	1L	1364250903	0.0566038	0.1068
S1L_1369718229	1L	1369718229	0.173077	0.286243
S1L_1370467714	1L	1370467714	0.0754717	0.139551
S1L_1372663984	1L	1372663984	0.0660377	0.123354
S1L_1375211460	1L	1375211460	0.150943	0.256319
S1L_1375211472	1L	1375211472	0.0849057	0.155393
S1L_1375557929	1L	1375557929	0.0588235	0.110727
S1L_1375671154	1L	1375671154	0.0566038	0.1068
S1L_1376250510	1L	1376250510	0.0660377	0.123354
S1L_1376719098	1L	1376719098	0.113208	0.200783
S1L_1378262598	1L	1378262598	0.0943396	0.170879
S1L_1383093485	1L	1383093485	0.0754717	0.139551
S1L_1383102839	1L	1383102839	0.0588235	0.110727
S1L_1383656620	1L	1383656620	0.0566038	0.1068
S1L_1383659247	1L	1383659247	0.0754717	0.139551
S1L_1384022509	1L	1384022509	0.0566038	0.1068
S1L_1384257195	1L	1384257195	0.0566038	0.1068
S1L_1384532579	1L	1384532579	0.0588235	0.110727
S1L_1384532652	1L	1384532652	0.0588235	0.110727
S1L_1384768830	1L	1384768830	0.0566038	0.1068
S1L_1384768835	1L	1384768835	0.0566038	0.1068
S1L_1384768872	1L	1384768872	0.0576923	0.108728
S1L_1386726088	1L	1386726088	0.0660377	0.123354
S1L_1386728998	1L	1386728998	0.0660377	0.123354
S1L_1387583186	1L	1387583186	0.122642	0.215201
S1L_1387583711	1L	1387583711	0.0576923	0.108728
S1L_1388899494	1L	1388899494	0.0660377	0.123354
S1L_1389203555	1L	1389203555	0.0566038	0.1068
S1L_1389782302	1L	1389782302	0.0943396	0.170879
S1L_1389782389	1L	1389782389	0.0849057	0.155393
S1L_1398042987	1L	1398042987	0.0660377	0.123354
S1L_1398045057	1L	1398045057	0.122642	0.215201
S1L_1398045137	1L	1398045137	0.0576923	0.108728
S1L_1398390777	1L	1398390777	0.06	0.1128
S1L_1399925615	1L	1399925615	0.0754717	0.139551
S1L_1406186184	1L	1406186184	0.0566038	0.1068
S1L_1406187652	1L	1406187652	0.0686275	0.127835
S1L_1413555678	1L	1413555678	0.0566038	0.1068
S1L_1413555711	1L	1413555711	0.0566038	0.1068
S1L_1413621555	1L	1413621555	0.113208	0.200783
S1L_1414071064	1L	1414071064	0.0566038	0.1068
S1L_1416294104	1L	1416294104	0.0754717	0.139551
S1L_1416301376	1L	1416301376	0.0660377	0.123354
S1L_1418866097	1L	1418866097	0.0673077	0.125555
S1L_1418866958	1L	1418866958	0.0566038	0.1068
S1L_1418866994	1L	1418866994	0.0566038	0.1068
S1L_1418868039	1L	1418868039	0.0754717	0.139551
S1L_1418868094	1L	1418868094	0.0588235	0.110727
S1L_1419163148	1L	1419163148	0.132075	0.229263
S1L_1419253234	1L	1419253234	0.0943396	0.170879
S1L_1419253284	1L	1419253284	0.0943396	0.170879
S1L_1420783972	1L	1420783972	0.0660377	0.123354
S1L_1421827028	1L	1421827028	0.0576923	0.108728
S1L_1421827054	1L	1421827054	0.0576923	0.108728
S1L_1421827064	1L	1421827064	0.0576923	0.108728
S1L_1421829668	1L	1421829668	0.0566038	0.1068
S1L_1423267583	1L	1423267583	0.141509	0.242969
S1L_1430080616	1L	1430080616	0.08	0.1472
S1L_1430080629	1L	1430080629	0.0784314	0.14456
S1L_1435685328	1L	1435685328	0.0754717	0.139551
S1L_1435976123	1L	1435976123	0.0980392	0.176855
S1L_1437569203	1L	1437569203	0.0754717	0.139551
S1L_1438234222	1L	1438234222	0.0784314	0.14456
S1L_1438234274	1L	1438234274	0.06	0.1128
S1L_1438234297	1L	1438234297	0.0588235	0.110727
S1L_1439520441	1L	1439520441	0.0849057	0.155393
S1L_1439665859	1L	1439665859	0.05	0.095
S1L_1440032872	1L	1440032872	0.132075	0.229263
S1L_1440810482	1L	1440810482	0.103774	0.186009
S1L_1441114289	1L	1441114289	0.0566038	0.1068
S1L_1448777303	1L	1448777303	0.0566038	0.1068
S1L_1448935440	1L	1448935440	0.0849057	0.155393
S1L_1450388393	1L	1450388393	0.0566038	0.1068
S1L_1450388412	1L	1450388412	0.0566038	0.1068
S1L_1451880291	1L	1451880291	0.0576923	0.108728
S1L_1451880510	1L	1451880510	0.06	0.1128
S1L_1451880722	1L	1451880722	0.0943396	0.170879
S1L_1451880822	1L	1451880822	0.05	0.095
S1L_1452018676	1L	1452018676	0.0943396	0.170879
S1L_1454545499	1L	1454545499	0.0754717	0.139551
S1L_1454546838	1L	1454546838	0.0943396	0.170879
S1L_1462514985	1L	1462514985	0.0754717	0.139551
S1L_1462515030	1L	1462515030	0.115385	0.204142
S1L_1463887057	1L	1463887057	0.05	0.095
S1L_1463887501	1L	1463887501	0.06	0.1128
S1L_1466900247	1L	1466900247	0.0566038	0.1068
S1L_1471762583	1L	1471762583	0.0566038	0.1068
S1L_1471763293	1L	1471763293	0.0849057	0.155393
S1L_1471763699	1L	1471763699	0.0943396	0.170879
S1L_1472369705	1L	1472369705	0.06	0.1128
S1L_1474143785	1L	1474143785	0.0566038	0.1068
S1L_1474143879	1L	1474143879	0.0754717	0.139551
S1L_1474145649	1L	1474145649	0.0660377	0.123354
S1L_1474157397	1L	1474157397	0.103774	0.186009
S1L_1474160475	1L	1474160475	0.132075	0.229263
S1L_1475193706	1L	1475193706	0.08	0.1472
S1L_1475195110	1L	1475195110	0.06	0.1128
S1L_1475208030	1L	1475208030	0.0566038	0.1068
S1L_1480372006	1L	1480372006	0.0566038	0.1068
S1L_1480372043	1L	1480372043	0.0660377	0.123354
S1L_1480830769	1L	1480830769	0.0660377	0.123354
S1L_1481836206	1L	1481836206	0.0754717	0.139551
S1L_1481840527	1L	1481840527	0.0566038	0.1068
S1L_1482070441	1L	1482070441	0.09	0.1638
S1L_1482073774	1L	1482073774	0.12	0.2112
S1L_1482646809	1L	1482646809	0.0588235	0.110727
S1L_1487432949	1L	1487432949	0.0660377	0.123354
S1L_1487432960	1L	1487432960	0.132075	0.229263
S1L_1487433059	1L	1487433059	0.153846	0.260355
S1L_1487437372	1L	1487437372	0.0566038	0.1068
S1L_1491086719	1L	1491086719	0.0566038	0.1068
S1L_1494521538	1L	1494521538	0.0849057	0.155393
S1L_1494523135	1L	1494523135	0.0566038	0.1068
S1L_1494523150	1L	1494523150	0.0566038	0.1068
S1L_1499357007	1L	1499357007	0.0754717	0.139551
S1L_1499641041	1L	1499641041	0.132075	0.229263
S1L_1499641668	1L	1499641668	0.150943	0.256319
S1L_1499641713	1L	1499641713	0.0754717	0.139551
S1L_1499641785	1L	1499641785	0.0673077	0.125555
S1L_1502215910	1L	1502215910	0.0566038	0.1068
S1L_1502573200	1L	1502573200	0.0566038	0.1068
S1L_1503253397	1L	1503253397	0.0576923	0.108728
S1L_1504275500	1L	1504275500	0.0849057	0.155393
S1L_1504275535	1L	1504275535	0.103774	0.186009
S1L_1504301793	1L	1504301793	0.0943396	0.170879
S1L_1505676002	1L	1505676002	0.06	0.1128
S1L_1505962059	1L	1505962059	0.0943396	0.170879
S1L_1507073235	1L	1507073235	0.207547	0.328943
S1L_1508264464	1L	1508264464	0.0566038	0.1068
S1L_1508267226	1L	1508267226	0.0566038	0.1068
S1L_1508475347	1L	1508475347	0.0566038	0.1068
S1L_1509857863	1L	1509857863	0.08	0.1472
S1L_1512048889	1L	1512048889	0.0754717	0.139551
S1L_1515428308	1L	1515428308	0.0566038	0.1068
S1L_1516298912	1L	1516298912	0.0660377	0.123354
S1L_1517109497	1L	1517109497	0.0588235	0.110727
S1L_1517109519	1L	1517109519	0.0588235	0.110727
S1L_1518480126	1L	1518480126	0.0566038	0.1068
S1L_1520277507	1L	1520277507	0.0566038	0.1068
S1L_1520281071	1L	1520281071	0.115385	0.204142
S1L_1520862033	1L	1520862033	0.0686275	0.127835
S1L_1521256136	1L	1521256136	0.0566038	0.1068
S1L_1521257885	1L	1521257885	0.0566038	0.1068
S1L_1521258286	1L	1521258286	0.0566038	0.1068
S1L_1521317034	1L	1521317034	0.0566038	0.1068
S1L_1521317184	1L	1521317184	0.08	0.1472
S1L_1521933567	1L	1521933567	0.0566038	0.1068
S1L_1522035972	1L	1522035972	0.0754717	0.139551
S1L_1522036059	1L	1522036059	0.0754717	0.139551
S1L_1522160946	1L	1522160946	0.0754717	0.139551
S1L_1522290132	1L	1522290132	0.08	0.1472
S1L_1522291332	1L	1522291332	0.0576923	0.108728
S1L_1523279478	1L	1523279478	0.0849057	0.155393
S1L_1524013317	1L	1524013317	0.160377	0.269313
S1L_1526473288	1L	1526473288	0.0566038	0.1068
S1L_1526473318	1L	1526473318	0.0754717	0.139551
S1L_1526856625	1L	1526856625	0.169811	0.281951
S1L_1527216562	1L	1527216562	0.132075	0.229263
S1L_1527855447	1L	1527855447	0.0566038	0.1068
S1L_1527855948	1L	1527855948	0.06	0.1128
S1L_1532102654	1L	1532102654	0.132075	0.229263
S1L_1534196548	1L	1534196548	0.113208	0.200783
S1L_1534754499	1L	1534754499	0.0673077	0.125555
S1L_1534755899	1L	1534755899	0.0754717	0.139551
S1L_1534760368	1L	1534760368	0.0754717	0.139551
S1L_1535425519	1L	1535425519	0.0673077	0.125555
S1L_1536093504	1L	1536093504	0.105769	0.189164
S1L_1536829109	1L	1536829109	0.0754717	0.139551
S1L_1537795759	1L	1537795759	0.0943396	0.170879
S1L_1539360054	1L	1539360054	0.0566038	0.1068
S1L_1540831775	1L	1540831775	0.0566038	0.1068
S1L_1540843196	1L	1540843196	0.0566038	0.1068
S1L_1540845038	1L	1540845038	0.0754717	0.139551
S1L_1541953050	1L	1541953050	0.0660377	0.123354
S1L_1541957148	1L	1541957148	0.0566038	0.1068
S1L_1542566507	1L	1542566507	0.0943396	0.170879
S1L_1543271687	1L	1543271687	0.0660377	0.123354
S1L_1545529838	1L	1545529838	0.0754717	0.139551
S1L_1546408097	1L	1546408097	0.113208	0.200783
S1L_1546412533	1L	1546412533	0.0943396	0.170879
S1L_1546412538	1L	1546412538	0.0566038	0.1068
S1L_1546448204	1L	1546448204	0.07	0.1302
S1L_1546450034	1L	1546450034	0.07	0.1302
S1L_1548797005	1L	1548797005	0.0754717	0.139551
S1L_1548797153	1L	1548797153	0.05	0.095
S1L_1549121282	1L	1549121282	0.0943396	0.170879
S1L_1549363872	1L	1549363872	0.0660377	0.123354
S1L_1549365062	1L	1549365062	0.0660377	0.123354
S1L_1550253923	1L	1550253923	0.0566038	0.1068
S1L_1550584537	1L	1550584537	0.0673077	0.125555
S1L_1550587844	1L	1550587844	0.0660377	0.123354
S1L_1553433830	1L	1553433830	0.103774	0.186009
S1L_1553737319	1L	1553737319	0.0660377	0.123354
S1L_1553737364	1L	1553737364	0.0943396	0.170879
S1L_1553737378	1L	1553737378	0.0943396	0.170879
S1L_1553738442	1L	1553738442	0.0566038	0.1068
S1L_1556228039	1L	1556228039	0.0943396	0.170879
S1L_1556228063	1L	1556228063	0.0566038	0.1068
S1L_1556514334	1L	1556514334	0.0566038	0.1068
S1L_1557099860	1L	1557099860	0.103774	0.186009
S1L_1557102844	1L	1557102844	0.0566038	0.1068
S1L_1557767181	1L	1557767181	0.150943	0.256319
S1L_1557993932	1L	1557993932	0.0943396	0.170879
S1L_1560721507	1L	1560721507	0.103774	0.186009
S1L_1563512908	1L	1563512908	0.0754717	0.139551
S1L_1564772355	1L	1564772355	0.115385	0.204142
S1L_1564890740	1L	1564890740	0.0566038	0.1068
S1L_1564890749	1L	1564890749	0.0566038	0.1068
S1L_1566337432	1L	1566337432	0.0754717	0.139551
S1L_1566481799	1L	1566481799	0.0686275	0.127835
S1L_1570359516	1L	1570359516	0.05	0.095
S1L_1570362620	1L	1570362620	0.0566038	0.1068
S1L_1570362626	1L	1570362626	0.0660377	0.123354
S1L_1571766081	1L	1571766081	0.0566038	0.1068
S1L_1573824139	1L	1573824139	0.0566038	0.1068
S1L_1573824671	1L	1573824671	0.0566038	0.1068
S1L_1573825309	1L	1573825309	0.0566038	0.1068
S1L_1574181439	1L	1574181439	0.0588235	0.110727
S1L_1576432388	1L	1576432388	0.0566038	0.1068
S1L_1576433131	1L	1576433131	0.06	0.1128
S1L_1578552312	1L	1578552312	0.0566038	0.1068
S1L_1579002936	1L	1579002936	0.0566038	0.1068
S1L_1579006328	1L	1579006328	0.0566038	0.1068
S1L_1579006380	1L	1579006380	0.0566038	0.1068
S1L_1579205529	1L	1579205529	0.0660377	0.123354
S1L_1579205580	1L	1579205580	0.0566038	0.1068
S1L_1579205661	1L	1579205661	0.0566038	0.1068
S1L_1579205691	1L	1579205691	0.0588235	0.110727
S1L_1581035654	1L	1581035654	0.0754717	0.139551
S1L_1582764095	1L	1582764095	0.0576923	0.108728
S1L_1582777475	1L	1582777475	0.0576923	0.108728
S1L_1582971330	1L	1582971330	0.0566038	0.1068
S1L_1582981727	1L	1582981727	0.113208	0.200783
S1L_1582981759	1L	1582981759	0.0849057	0.155393
S1L_1583725916	1L	1583725916	0.0566038	0.1068
S1L_1585066788	1L	1585066788	0.0849057	0.155393
S1L_1585411632	1L	1585411632	0.0566038	0.1068
S1L_1585411685	1L	1585411685	0.103774	0.186009
S1L_1586461506	1L	1586461506	0.0754717	0.139551
S1L_1586623329	1L	1586623329	0.0754717	0.139551
S1L_1587201982	1L	1587201982	0.0566038	0.1068
S1L_1590676540	1L	1590676540	0.0566038	0.1068
S1L_1592632165	1L	1592632165	0.06	0.1128
S1L_1597879246	1L	1597879246	0.0566038	0.1068
S1L_1599005396	1L	1599005396	0.06	0.1128
S1L_1599007910	1L	1599007910	0.05	0.095
S1L_1599632996	1L	1599632996	0.0784314	0.14456
S1L_1600319303	1L	1600319303	0.122642	0.215201
S1L_1600320539	1L	1600320539	0.0849057	0.155393
S1L_1600320549	1L	1600320549	0.0754717	0.139551
S1L_1600321749	1L	1600321749	0.0566038	0.1068
S1L_1600701469	1L	1600701469	0.0566038	0.1068
S1L_1600759163	1L	1600759163	0.08	0.1472
S1L_1600759225	1L	1600759225	0.05	0.095
S1L_1600760080	1L	1600760080	0.0660377	0.123354
S1L_1601979726	1L	1601979726	0.0769231	0.142012
S1L_1602702844	1L	1602702844	0.0754717	0.139551
S1L_1604949096	1L	1604949096	0.06	0.1128
S1L_1605910818	1L	1605910818	0.0865385	0.158099
S1L_1605910851	1L	1605910851	0.0882353	0.1609
S1L_1607918167	1L	1607918167	0.0754717	0.139551
S1L_1607918197	1L	1607918197	0.179245	0.294233
S1L_1608454391	1L	1608454391	0.0943396	0.170879
S1L_1608510260	1L	1608510260	0.0849057	0.155393
S1L_1608510381	1L	1608510381	0.0588235	0.110727
S1L_1608510386	1L	1608510386	0.05	0.095
S1L_1612246297	1L	1612246297	0.0754717	0.139551
S1L_1614456181	1L	1614456181	0.0566038	0.1068
S1L_1614456263	1L	1614456263	0.0660377	0.123354
S1L_1614460571	1L	1614460571	0.0566038	0.1068
S1L_1614461001	1L	1614461001	0.0566038	0.1068
S1L_1617725945	1L	1617725945	0.0588235	0.110727
S1L_1617757926	1L	1617757926	0.0673077	0.125555
S1L_1617757989	1L	1617757989	0.0588235	0.110727
S1L_1617758660	1L	1617758660	0.06	0.1128
S1L_1618045703	1L	1618045703	0.0754717	0.139551
S1L_1618045737	1L	1618045737	0.0566038	0.1068
S1L_1618738685	1L	1618738685	0.0754717	0.139551
S1L_1618739896	1L	1618739896	0.0943396	0.170879
S1L_1621281474	1L	1621281474	0.0943396	0.170879
S1L_1621281500	1L	1621281500	0.0754717	0.139551
S1L_1622397271	1L	1622397271	0.0660377	0.123354
S1L_1622406878	1L	1622406878	0.0566038	0.1068
S1L_1622574164	1L	1622574164	0.0566038	0.1068
S1L_1623103221	1L	1623103221	0.0566038	0.1068
S1L_1623104867	1L	1623104867	0.0566038	0.1068
S1L_1623106678	1L	1623106678	0.0673077	0.125555
S1L_1623111918	1L	1623111918	0.0754717	0.139551
S1L_1623112012	1L	1623112012	0.08	0.1472
S1L_1623112015	1L	1623112015	0.06	0.1128
S1L_1625581311	1L	1625581311	0.0588235	0.110727
S1L_1625639800	1L	1625639800	0.0754717	0.139551
S1L_1626668409	1L	1626668409	0.0566038	0.1068
S1L_1627401158	1L	1627401158	0.0566038	0.1068
S1L_1627929820	1L	1627929820	0.0754717	0.139551
S1L_1628221969	1L	1628221969	0.0566038	0.1068
S1L_1628952322	1L	1628952322	0.0754717	0.139551
S1L_1630041250	1L	1630041250	0.0754717	0.139551
S1L_1630075477	1L	1630075477	0.0660377	0.123354
S1L_1630302082	1L	1630302082	0.0566038	0.1068
S1L_1630644821	1L	1630644821	0.0754717	0.139551
S1L_1630652680	1L	1630652680	0.0566038	0.1068
S1L_1630652689	1L	1630652689	0.0566038	0.1068
S1L_1632423452	1L	1632423452	0.0660377	0.123354
S1L_1632424078	1L	1632424078	0.0566038	0.1068
S1L_1634720275	1L	1634720275	0.0784314	0.14456
S1L_1635597570	1L	1635597570	0.0576923	0.108728
S1L_1635598176	1L	1635598176	0.132075	0.229263
S1L_1636131611	1L	1636131611	0.0754717	0.139551
S1L_1637880497	1L	1637880497	0.0754717	0.139551
S1L_1637931049	1L	1637931049	0.0943396	0.170879
S1L_1637931151	1L	1637931151	0.0754717	0.139551
S1L_1637931184	1L	1637931184	0.0588235	0.110727
S1L_1637931202	1L	1637931202	0.06	0.1128
S1L_1637932639	1L	1637932639	0.0754717	0.139551
S1L_1640579492	1L	1640579492	0.0673077	0.125555
S1L_1640584745	1L	1640584745	0.0566038	0.1068
S1L_1640778000	1L	1640778000	0.0576923	0.108728
S1L_1641966251	1L	1641966251	0.0865385	0.158099
S1L_1641967035	1L	1641967035	0.09	0.1638
S1L_1646273114	1L	1646273114	0.0566038	0.1068
S1L_1646514679	1L	1646514679	0.05	0.095
S1L_1646524597	1L	1646524597	0.0849057	0.155393
S1L_1647435118	1L	1647435118	0.0566038	0.1068
S1L_1648371297	1L	1648371297	0.05	0.095
S1L_1649239131	1L	1649239131	0.0566038	0.1068
S1L_1649239257	1L	1649239257	0.0660377	0.123354
S1L_1650007894	1L	1650007894	0.0566038	0.1068
S1L_1650008051	1L	1650008051	0.06	0.1128
S1L_1650008977	1L	1650008977	0.0566038	0.1068
S1L_1650010354	1L	1650010354	0.0588235	0.110727
S1L_1650011371	1L	1650011371	0.0566038	0.1068
S1L_1650373376	1L	1650373376	0.141509	0.242969
S1L_1650373392	1L	1650373392	0.132075	0.229263
S1L_1652076365	1L	1652076365	0.0660377	0.123354
S1L_1652278846	1L	1652278846	0.0754717	0.139551
S1L_1652278870	1L	1652278870	0.0754717	0.139551
S1L_1654119724	1L	1654119724	0.0566038	0.1068
S1L_1654119846	1L	1654119846	0.0961538	0.173817
S1L_1654381546	1L	1654381546	0.156863	0.264514
S1L_1654381554	1L	1654381554	0.156863	0.264514
S1L_1654616054	1L	1654616054	0.0943396	0.170879
S1L_1655885237	1L	1655885237	0.0566038	0.1068
S1L_1657671401	1L	1657671401	0.113208	0.200783
S1L_1661093108	1L	1661093108	0.0660377	0.123354
S1L_1661984067	1L	1661984067	0.0566038	0.1068
S1L_1663783308	1L	1663783308	0.0660377	0.123354
S1L_1663784072	1L	1663784072	0.113208	0.200783
S1L_1663785097	1L	1663785097	0.06	0.1128
S1L_1663785168	1L	1663785168	0.0588235	0.110727
S1L_1664141216	1L	1664141216	0.0849057	0.155393
S1L_1664699017	1L	1664699017	0.0566038	0.1068
S1L_1664701703	1L	1664701703	0.0566038	0.1068
S1L_1667383940	1L	1667383940	0.113208	0.200783
S1L_1667385518	1L	1667385518	0.0660377	0.123354
S1L_1667562268	1L	1667562268	0.0754717	0.139551
S1L_1667562320	1L	1667562320	0.0754717	0.139551
S1L_1667562349	1L	1667562349	0.0566038	0.1068
S1L_1667886621	1L	1667886621	0.0660377	0.123354
S1L_1668063166	1L	1668063166	0.0754717	0.139551
S1L_1669193459	1L	1669193459	0.0566038	0.1068
S1L_1669193519	1L	1669193519	0.0754717	0.139551
S1L_1669722793	1L	1669722793	0.0754717	0.139551
S1L_1669722829	1L	1669722829	0.0754717	0.139551
S1L_1669722843	1L	1669722843	0.0566038	0.1068
S1L_1670383146	1L	1670383146	0.0576923	0.108728
S1L_1670470803	1L	1670470803	0.0566038	0.1068
S1L_1670572580	1L	1670572580	0.0769231	0.142012
S1L_1670882243	1L	1670882243	0.0576923	0.108728
S1L_1670882463	1L	1670882463	0.0943396	0.170879
S1L_1671203847	1L	1671203847	0.0566038	0.1068
S1L_1672664370	1L	1672664370	0.0754717	0.139551
S1L_1672880796	1L	1672880796	0.0566038	0.1068
S1L_1672880799	1L	1672880799	0.0566038	0.1068
S1L_1673527875	1L	1673527875	0.0660377	0.123354
S1L_1673527908	1L	1673527908	0.150943	0.256319
S1L_1673664354	1L	1673664354	0.0660377	0.123354
S1L_1675524568	1L	1675524568	0.103774	0.186009
S1L_1675524940	1L	1675524940	0.0566038	0.1068
S1L_1675524976	1L	1675524976	0.0566038	0.1068
S1L_1676050894	1L	1676050894	0.132075	0.229263
S1L_1677285197	1L	1677285197	0.0943396	0.170879
S1L_1677378501	1L	1677378501	0.144231	0.246857
S1L_1681621608	1L	1681621608	0.05	0.095
S1L_1681717241	1L	1681717241	0.122642	0.215201
S1L_1681717270	1L	1681717270	0.0566038	0.1068
S1L_1681717580	1L	1681717580	0.0849057	0.155393
S1L_1685659020	1L	1685659020	0.0849057	0.155393
S1L_1685659038	1L	1685659038	0.122642	0.215201
S1L_1685659322	1L	1685659322	0.0754717	0.139551
S1L_1685659351	1L	1685659351	0.0588235	0.110727
S1L_1688433134	1L	1688433134	0.1	0.18
S1L_1688934652	1L	1688934652	0.0754717	0.139551
S1L_1688934708	1L	1688934708	0.122642	0.215201
S1L_1689172733	1L	1689172733	0.0849057	0.155393
S1L_1689172862	1L	1689172862	0.05	0.095
S1L_1689174729	1L	1689174729	0.0566038	0.1068
S1L_1689174785	1L	1689174785	0.0660377	0.123354
S1L_1689608057	1L	1689608057	0.0566038	0.1068
S1L_1689609518	1L	1689609518	0.0566038	0.1068
S1L_1689729546	1L	1689729546	0.0566038	0.1068
S1L_1689729684	1L	1689729684	0.0566038	0.1068
S1L_1689750525	1L	1689750525	0.113208	0.200783
S1L_1690169198	1L	1690169198	0.132075	0.229263
S1L_1690169253	1L	1690169253	0.0566038	0.1068
S1L_1690169254	1L	1690169254	0.0754717	0.139551
S1L_1690169306	1L	1690169306	0.134615	0.232988
S1L_1690169614	1L	1690169614	0.0566038	0.1068
S1L_1690169741	1L	1690169741	0.0660377	0.123354
S1L_1690169805	1L	1690169805	0.0576923	0.108728
S1L_1690704769	1L	1690704769	0.0660377	0.123354
S1L_1690705600	1L	1690705600	0.0566038	0.1068
S1L_1690711553	1L	1690711553	0.103774	0.186009
S1L_1690756666	1L	1690756666	0.153846	0.260355
S1L_1691381907	1L	1691381907	0.05	0.095
S1L_1693069401	1L	1693069401	0.0961538	0.173817
S1L_1693577729	1L	1693577729	0.0566038	0.1068
S1L_1693577807	1L	1693577807	0.207547	0.328943
S1L_1693578830	1L	1693578830	0.0588235	0.110727
S1L_1694047529	1L	1694047529	0.103774	0.186009
S1L_1694910301	1L	1694910301	0.0784314	0.14456
S1L_1695943566	1L	1695943566	0.0754717	0.139551
S1L_1695949438	1L	1695949438	0.0576923	0.108728
S1L_1697064327	1L	1697064327	0.160377	0.269313
S1L_1697064348	1L	1697064348	0.0754717	0.139551
S1L_1697754449	1L	1697754449	0.0686275	0.127835
S1L_1699149910	1L	1699149910	0.113208	0.200783
S1L_1699794168	1L	1699794168	0.0754717	0.139551
S1L_1699794244	1L	1699794244	0.0849057	0.155393
S1L_1701059179	1L	1701059179	0.06	0.1128
S1L_1702473827	1L	1702473827	0.0849057	0.155393
S1L_1703280000	1L	1703280000	0.0566038	0.1068
S1L_1703281506	1L	1703281506	0.0566038	0.1068
S1L_1704127657	1L	1704127657	0.0660377	0.123354
S1L_1704127675	1L	1704127675	0.132075	0.229263
S1L_1704127704	1L	1704127704	0.0660377	0.123354
S1L_1704127709	1L	1704127709	0.0660377	0.123354
S1L_1705918836	1L	1705918836	0.0769231	0.142012
S1L_1706430199	1L	1706430199	0.0566038	0.1068
S1L_1706893685	1L	1706893685	0.0754717	0.139551
S1L_1706895619	1L	1706895619	0.0754717	0.139551
S1L_1706895690	1L	1706895690	0.0673077	0.125555
S1L_1707956433	1L	1707956433	0.0566038	0.1068
S1L_1709274042	1L	1709274042	0.0943396	0.170879
S1L_1709762141	1L	1709762141	0.0943396	0.170879
S1L_1709762576	1L	1709762576	0.0566038	0.1068
S1L_1709762592	1L	1709762592	0.0754717	0.139551
S1L_1710469963	1L	1710469963	0.0566038	0.1068
S1L_1710469973	1L	1710469973	0.188679	0.306159
S1L_1710470587	1L	1710470587	0.0576923	0.108728
S1L_1711737718	1L	1711737718	0.07	0.1302
S1L_1712683923	1L	1712683923	0.0849057	0.155393
S1L_1713012620	1L	1713012620	0.0673077	0.125555
S1L_1713012889	1L	1713012889	0.0849057	0.155393
S1L_1713012979	1L	1713012979	0.0943396	0.170879
S1L_1714828578	1L	1714828578	0.0754717	0.139551
S1L_1714828599	1L	1714828599	0.0754717	0.139551
S1L_1715437483	1L	1715437483	0.0660377	0.123354
S1L_1715443172	1L	1715443172	0.113208	0.200783
S1L_1715880079	1L	1715880079	0.132075	0.229263
S1L_1716049496	1L	1716049496	0.0576923	0.108728
S1L_1716259695	1L	1716259695	0.0576923	0.108728
S1L_1718183928	1L	1718183928	0.105769	0.189164
S1L_1721486302	1L	1721486302	0.0566038	0.1068
S1L_1727750681	1L	1727750681	0.0849057	0.155393
S1L_1730056175	1L	1730056175	0.0784314	0.14456
S1L_1732143708	1L	1732143708	0.0566038	0.1068
S1L_1732160569	1L	1732160569	0.0754717	0.139551
S1L_1732317845	1L	1732317845	0.0943396	0.170879
S1L_1732659607	1L	1732659607	0.0754717	0.139551
S1L_1733023111	1L	1733023111	0.0576923	0.108728
S1L_1733023168	1L	1733023168	0.0686275	0.127835
S1L_1733032696	1L	1733032696	0.0754717	0.139551
S1L_1733032735	1L	1733032735	0.122642	0.215201
S1L_1733401610	1L	1733401610	0.0980392	0.176855
S1L_1733402143	1L	1733402143	0.0849057	0.155393
S1L_1735615157	1L	1735615157	0.0980392	0.176855
S1L_1735615660	1L	1735615660	0.0576923	0.108728
S1L_1737165994	1L	1737165994	0.0566038	0.1068
S1L_1737166148	1L	1737166148	0.0588235	0.110727
S1L_1737182133	1L	1737182133	0.0566038	0.1068
S1L_1737946525	1L	1737946525	0.09	0.1638
S1L_1737949217	1L	1737949217	0.0566038	0.1068
S1L_1737949319	1L	1737949319	0.0576923	0.108728
S1L_1740306331	1L	1740306331	0.103774	0.186009
S1L_1740628807	1L	1740628807	0.103774	0.186009
S1L_1740628856	1L	1740628856	0.0566038	0.1068
S1L_1740628893	1L	1740628893	0.153846	0.260355
S1L_1740629668	1L	1740629668	0.132075	0.229263
S1L_1740874137	1L	1740874137	0.113208	0.200783
S1L_1740962898	1L	1740962898	0.0673077	0.125555
S1L_1740965814	1L	1740965814	0.0576923	0.108728
S1L_1741031171	1L	1741031171	0.1	0.18
S1L_1741672014	1L	1741672014	0.0566038	0.1068
S1L_1741672063	1L	1741672063	0.113208	0.200783
S1L_1742299817	1L	1742299817	0.05	0.095
S1L_1742723120	1L	1742723120	0.06	0.1128
S1L_1742902016	1L	1742902016	0.0566038	0.1068
S1L_1745724536	1L	1745724536	0.1	0.18
S1L_1745978797	1L	1745978797	0.0754717	0.139551
S1L_1746318939	1L	1746318939	0.0754717	0.139551
S1L_1747198108	1L	1747198108	0.113208	0.200783
S1L_1748040913	1L	1748040913	0.0754717	0.139551
S1L_1748041609	1L	1748041609	0.0576923	0.108728
S1L_1748477707	1L	1748477707	0.0754717	0.139551
S1L_1748486358	1L	1748486358	0.0754717	0.139551
S1L_1750024864	1L	1750024864	0.0961538	0.173817
S1L_1751871175	1L	1751871175	0.169811	0.281951
S1L_1752395463	1L	1752395463	0.0660377	0.123354
S1L_1752395471	1L	1752395471	0.0660377	0.123354
S1L_1754086648	1L	1754086648	0.0660377	0.123354
S1L_1754092066	1L	1754092066	0.0566038	0.1068
S1L_1754092101	1L	1754092101	0.0576923	0.108728
S1L_1754426472	1L	1754426472	0.0566038	0.1068
S1L_1754427222	1L	1754427222	0.0566038	0.1068
S1L_1756849719	1L	1756849719	0.132075	0.229263
S1L_1756853340	1L	1756853340	0.113208	0.200783
S1L_1757169181	1L	1757169181	0.113208	0.200783
S1L_1757911104	1L	1757911104	0.0566038	0.1068
S1L_1757911137	1L	1757911137	0.0943396	0.170879
S1L_1758516997	1L	1758516997	0.0566038	0.1068
S1L_1761555005	1L	1761555005	0.141509	0.242969
S1L_1761555077	1L	1761555077	0.141509	0.242969
S1L_1761939535	1L	1761939535	0.0566038	0.1068
S1L_1761942303	1L	1761942303	0.0660377	0.123354
S1L_1762168774	1L	1762168774	0.0754717	0.139551
S1L_1762173517	1L	1762173517	0.0566038	0.1068
S1L_1762175040	1L	1762175040	0.0961538	0.173817
S1L_1763792592	1L	1763792592	0.0566038	0.1068
S1L_1763959125	1L	1763959125	0.0754717	0.139551
S1L_1764390598	1L	1764390598	0.113208	0.200783
S1L_1764396082	1L	1764396082	0.103774	0.186009
S1L_1764396178	1L	1764396178	0.0566038	0.1068
S1L_1764401660	1L	1764401660	0.0961538	0.173817
S1L_1764403640	1L	1764403640	0.0754717	0.139551
S1L_1765088177	1L	1765088177	0.0754717	0.139551
S1L_1766673940	1L	1766673940	0.105769	0.189164
S1L_1766677011	1L	1766677011	0.0943396	0.170879
S1L_1770069206	1L	1770069206	0.06	0.1128
S1L_1770071171	1L	1770071171	0.103774	0.186009
S1L_1770152505	1L	1770152505	0.0660377	0.123354
S1L_1770153008	1L	1770153008	0.0673077	0.125555
S1L_1770534101	1L	1770534101	0.0566038	0.1068
S1L_1771351223	1L	1771351223	0.0566038	0.1068
S1L_1771780283	1L	1771780283	0.0660377	0.123354
S1L_1772179311	1L	1772179311	0.06	0.1128
S1L_1772182131	1L	1772182131	0.150943	0.256319
S1L_1772662301	1L	1772662301	0.05	0.095
S1L_1773179852	1L	1773179852	0.0660377	0.123354
S1L_1773179919	1L	1773179919	0.113208	0.200783
S1L_1775197524	1L	1775197524	0.05	0.095
S1L_1777799573	1L	1777799573	0.0849057	0.155393
S1L_1778654834	1L	1778654834	0.207547	0.328943
S1L_1778654853	1L	1778654853	0.122642	0.215201
S1L_1779426602	1L	1779426602	0.12	0.2112
S1L_1780274940	1L	1780274940	0.0576923	0.108728
S1L_1781509227	1L	1781509227	0.0566038	0.1068
S1L_1781509795	1L	1781509795	0.0576923	0.108728
S1L_1782039251	1L	1782039251	0.0943396	0.170879
S1L_1782275811	1L	1782275811	0.0566038	0.1068
S1L_1783348121	1L	1783348121	0.0566038	0.1068
S1L_1783350660	1L	1783350660	0.0673077	0.125555
S1L_1783623514	1L	1783623514	0.0784314	0.14456
S1L_1783634134	1L	1783634134	0.08	0.1472
S1L_1789681031	1L	1789681031	0.0588235	0.110727
S1L_1790560527	1L	1790560527	0.0943396	0.170879
S1L_1790560531	1L	1790560531	0.132075	0.229263
S1L_1790884369	1L	1790884369	0.245283	0.370239
S1L_1790884498	1L	1790884498	0.0943396	0.170879
S1L_1790885082	1L	1790885082	0.0566038	0.1068
S1L_1791688424	1L	1791688424	0.0566038	0.1068
S1L_1792587649	1L	1792587649	0.0943396	0.170879
S1L_1792591968	1L	1792591968	0.0754717	0.139551
S1L_1793116129	1L	1793116129	0.0769231	0.142012
S1L_1793162092	1L	1793162092	0.0660377	0.123354
S1L_1793162210	1L	1793162210	0.0660377	0.123354
S1L_1793230994	1L	1793230994	0.0566038	0.1068
S1L_1793236040	1L	1793236040	0.0588235	0.110727
S1L_1793445677	1L	1793445677	0.0754717	0.139551
S1L_1793445809	1L	1793445809	0.0576923	0.108728
S1L_1793445986	1L	1793445986	0.113208	0.200783
S1L_1794027764	1L	1794027764	0.0660377	0.123354
S1L_1795925436	1L	1795925436	0.06	0.1128
S1L_1797595953	1L	1797595953	0.0660377	0.123354
S1L_1799183611	1L	1799183611	0.0566038	0.1068
S1L_1799185672	1L	1799185672	0.0660377	0.123354
S1L_1799185687	1L	1799185687	0.0660377	0.123354
S1L_1799186494	1L	1799186494	0.0566038	0.1068
S1L_1799399213	1L	1799399213	0.08	0.1472
S1L_1799399263	1L	1799399263	0.06	0.1128
S1L_1800830483	1L	1800830483	0.103774	0.186009
S1L_1801206637	1L	1801206637	0.0769231	0.142012
S1L_1801213972	1L	1801213972	0.0660377	0.123354
S1L_1802270858	1L	1802270858	0.0660377	0.123354
S1L_1803121109	1L	1803121109	0.06	0.1128
S1L_1803535791	1L	1803535791	0.0686275	0.127835
S1L_1803546287	1L	1803546287	0.06	0.1128
S1L_1804792982	1L	1804792982	0.0660377	0.123354
S1L_1804810188	1L	1804810188	0.115385	0.204142
S1S_171285	1S	171285	0.0576923	0.108728
S1S_171306	1S	171306	0.0576923	0.108728
S1S_171331	1S	171331	0.0769231	0.142012
S1S_171930	1S	171930	0.0566038	0.1068
S1S_173036	1S	173036	0.0566038	0.1068
S1S_8553082	1S	8553082	0.1	0.18
S1S_8553376	1S	8553376	0.0566038	0.1068
S1S_9287353	1S	9287353	0.0961538	0.173817
S1S_9773544	1S	9773544	0.0849057	0.155393
S1S_9984958	1S	9984958	0.08	0.1472
S1S_9987047	1S	9987047	0.0588235	0.110727
S1S_9992452	1S	9992452	0.0784314	0.14456
S1S_13257916	1S	13257916	0.0673077	0.125555
S1S_13260802	1S	13260802	0.0566038	0.1068
S1S_13260838	1S	13260838	0.0566038	0.1068
S1S_13262501	1S	13262501	0.0566038	0.1068
S1S_13262564	1S	13262564	0.0660377	0.123354
S1S_13262660	1S	13262660	0.0566038	0.1068
S1S_13735632	1S	13735632	0.0754717	0.139551
S1S_13738791	1S	13738791	0.0943396	0.170879
S1S_17680101	1S	17680101	0.0660377	0.123354
S1S_17682035	1S	17682035	0.0660377	0.123354
S1S_18112523	1S	18112523	0.0566038	0.1068
S1S_18114256	1S	18114256	0.0566038	0.1068
S1S_18116285	1S	18116285	0.0566038	0.1068
S1S_23553623	1S	23553623	0.05	0.095
S1S_23554161	1S	23554161	0.06	0.1128
S1S_27750603	1S	27750603	0.115385	0.204142
S1S_27750625	1S	27750625	0.117647	0.207612
S1S_28677169	1S	28677169	0.0849057	0.155393
S1S_28677185	1S	28677185	0.0849057	0.155393
S1S_28679199	1S	28679199	0.0566038	0.1068
S1S_29027022	1S	29027022	0.0943396	0.170879
S1S_29724974	1S	29724974	0.0566038	0.1068
S1S_30874826	1S	30874826	0.0754717	0.139551
S1S_33678753	1S	33678753	0.0754717	0.139551
S1S_33681071	1S	33681071	0.0754717	0.139551
S1S_33681074	1S	33681074	0.113208	0.200783
S1S_34278882	1S	34278882	0.0943396	0.170879
S1S_34289627	1S	34289627	0.0566038	0.1068
S1S_35420262	1S	35420262	0.0943396	0.170879
S1S_35420856	1S	35420856	0.207547	0.328943
S1S_35421022	1S	35421022	0.0961538	0.173817
S1S_35512857	1S	35512857	0.0769231	0.142012
S1S_35513782	1S	35513782	0.0576923	0.108728
S1S_35514209	1S	35514209	0.122642	0.215201
S1S_35514245	1S	35514245	0.0566038	0.1068
S1S_37462257	1S	37462257	0.0754717	0.139551
S1S_37462733	1S	37462733	0.0943396	0.170879
S1S_37463711	1S	37463711	0.150943	0.256319
S1S_37463727	1S	37463727	0.169811	0.281951
S1S_38214315	1S	38214315	0.0566038	0.1068
S1S_39723254	1S	39723254	0.0660377	0.123354
S1S_40102980	1S	40102980	0.0943396	0.170879
S1S_42867781	1S	42867781	0.113208	0.200783
S1S_43199322	1S	43199322	0.0754717	0.139551
S1S_43199409	1S	43199409	0.0660377	0.123354
S1S_43545388	1S	43545388	0.0660377	0.123354
S1S_44079899	1S	44079899	0.0566038	0.1068
S1S_44079963	1S	44079963	0.0566038	0.1068
S1S_47863953	1S	47863953	0.0754717	0.139551
S1S_49252603	1S	49252603	0.0849057	0.155393
S1S_49252648	1S	49252648	0.0566038	0.1068
S1S_49252681	1S	49252681	0.0754717	0.139551
S1S_49252770	1S	49252770	0.132075	0.229263
S1S_56632052	1S	56632052	0.0754717	0.139551
S1S_56632088	1S	56632088	0.0754717	0.139551
S1S_58548251	1S	58548251	0.0660377	0.123354
S1S_59139398	1S	59139398	0.0566038	0.1068
S1S_59688255	1S	59688255	0.0566038	0.1068
S1S_59688662	1S	59688662	0.06	0.1128
S1S_59689719	1S	59689719	0.0566038	0.1068
S1S_64294832	1S	64294832	0.0576923	0.108728
S1S_64296966	1S	64296966	0.0882353	0.1609
S1S_64537374	1S	64537374	0.0754717	0.139551
S1S_64916290	1S	64916290	0.0576923	0.108728
S1S_64917771	1S	64917771	0.132075	0.229263
S1S_64919663	1S	64919663	0.0566038	0.1068
S1S_65146444	1S	65146444	0.0566038	0.1068
S1S_66528414	1S	66528414	0.0754717	0.139551
S1S_67771136	1S	67771136	0.0754717	0.139551
S1S_67771613	1S	67771613	0.0660377	0.123354
S1S_68350141	1S	68350141	0.0566038	0.1068
S1S_68754619	1S	68754619	0.0943396	0.170879
S1S_69187919	1S	69187919	0.0576923	0.108728
S1S_69188829	1S	69188829	0.141509	0.242969
S1S_71084034	1S	71084034	0.0754717	0.139551
S1S_71087101	1S	71087101	0.0566038	0.1068
S1S_72021589	1S	72021589	0.0566038	0.1068
S1S_72624183	1S	72624183	0.05	0.095
S1S_74455064	1S	74455064	0.0576923	0.108728
S1S_75362052	1S	75362052	0.0754717	0.139551
S1S_75385954	1S	75385954	0.0754717	0.139551
S1S_75401237	1S	75401237	0.0849057	0.155393
S1S_75401268	1S	75401268	0.0849057	0.155393
S1S_79653652	1S	79653652	0.0943396	0.170879
S1S_79654076	1S	79654076	0.0566038	0.1068
S1S_80990824	1S	80990824	0.0754717	0.139551
S1S_82334321	1S	82334321	0.0754717	0.139551
S1S_83716587	1S	83716587	0.06	0.1128
S1S_84453060	1S	84453060	0.0576923	0.108728
S1S_87354575	1S	87354575	0.0566038	0.1068
S1S_87356488	1S	87356488	0.0566038	0.1068
S1S_88696784	1S	88696784	0.173077	0.286243
S1S_88697617	1S	88697617	0.0769231	0.142012
S1S_90723840	1S	90723840	0.103774	0.186009
S1S_91188305	1S	91188305	0.0566038	0.1068
S1S_92483811	1S	92483811	0.1	0.18
S1S_100681547	1S	100681547	0.113208	0.200783
S1S_100745061	1S	100745061	0.115385	0.204142
S1S_101449130	1S	101449130	0.150943	0.256319
S1S_101458761	1S	101458761	0.0943396	0.170879
S1S_101462128	1S	101462128	0.08	0.1472
S1S_101519334	1S	101519334	0.188679	0.306159
S1S_101683608	1S	101683608	0.188679	0.306159
S1S_101887181	1S	101887181	0.0566038	0.1068
S1S_101888021	1S	101888021	0.0660377	0.123354
S1S_102371213	1S	102371213	0.0566038	0.1068
S1S_102793784	1S	102793784	0.153846	0.260355
S1S_103653988	1S	103653988	0.0588235	0.110727
S1S_104302202	1S	104302202	0.0576923	0.108728
S1S_105806139	1S	105806139	0.0754717	0.139551
S1S_105807656	1S	105807656	0.0566038	0.1068
S1S_105807742	1S	105807742	0.0673077	0.125555
S1S_105808933	1S	105808933	0.0980392	0.176855
S1S_112220560	1S	112220560	0.0566038	0.1068
S1S_120488502	1S	120488502	0.0961538	0.173817
S1S_120490507	1S	120490507	0.0576923	0.108728
S1S_120490888	1S	120490888	0.0566038	0.1068
S1S_120490953	1S	120490953	0.0943396	0.170879
S1S_122717644	1S	122717644	0.0754717	0.139551
S1S_122717895	1S	122717895	0.0566038	0.1068
S1S_126669554	1S	126669554	0.0754717	0.139551
S1S_139936517	1S	139936517	0.134615	0.232988
S1S_139936522	1S	139936522	0.134615	0.232988
S1S_140671045	1S	140671045	0.0566038	0.1068
S1S_140671222	1S	140671222	0.0588235	0.110727
[truncated: 9,075 more rows]
